# Supplementary material for: Loss of miR-122 promotes cell migration and poor prognosis in triple-negative breast cancer treated by neoadjuvant chemotherapy
Source: Clin Transl Oncol. 2025 Oct 22;28(4):1285–302. doi: 10.1007/s12094-025-04082-x (PMC13009078; doi:10.1007/s12094-025-04082-x)
Supplement: Supplementary file 2 — Supplementary file2 (XLS 915 KB) [file 12094_2025_4082_MOESM2_ESM.xls]

## Sheet: Supplementary Table 1
Table S2. DEGs identified in TNBC tumors that expressed lower levels of miR-122
No.	ENSEMBL ID	ENTREZ ID	SYMBOL	GENE name	baseMean	log2 Fold Change	lfcSE	stat	P value	P adj
1	ENSG00000238554	106481619	RNU1-88P	RNA, U1 small nuclear 88, pseudogene	40.5772	8.0802	0.987936	8.17887	2.87e-16	2.8e-12
2	ENSG00000115386	5967	REG1A	regenerating family member 1 alpha	17.6489	6.50857	1.15668	5.62695	1.83e-08	4.25e-06
3	ENSG00000279814	NA	NA	NA	9.29333	6.21523	1.23344	5.03893	4.68e-07	3.85e-05
4	ENSG00000233125	100462767	ACTBP12	ACTB pseudogene 12	97.3883	6.15164	0.524364	11.7316	8.78e-32	3.43e-27
5	ENSG00000203647	NA	NA	NA	6.3669	5.5469	1.22568	4.52557	6.02e-06	0.000242374
6	ENSG00000259202	NA	NA	NA	4.41954	5.459	1.30544	4.18173	2.89e-05	0.000788268
7	ENSG00000235429	100271558	RPS15AP23	ribosomal protein S15a pseudogene 23	4.40336	5.39861	1.36575	3.95286	7.72e-05	0.00156112
8	ENSG00000212411	NA	NA	NA	4.37539	5.39237	1.4806	3.64202	0.000270507	0.00385026
9	ENSG00000274303	NA	NA	NA	4.20356	5.38899	1.54773	3.48188	0.000497912	0.00598982
10	ENSG00000280166	NA	NA	NA	4.48851	5.36768	1.26817	4.23262	2.31e-05	0.000667052
11	ENSG00000253932	NA	NA	NA	6.28599	5.30766	1.04741	5.0674	4.03e-07	3.41e-05
12	ENSG00000243373	106479284	RN7SL173P	RNA, 7SL, cytoplasmic 173, pseudogene	5.0061	5.30404	1.12936	4.69651	2.65e-06	0.000130559
13	ENSG00000228295	NA	NA	NA	48.797	5.27916	0.910824	5.79603	6.79e-09	2.23e-06
14	ENSG00000240925	100271563	RPS20P31	ribosomal protein S20 pseudogene 31	5.07125	5.27181	1.20625	4.3704	1.24e-05	0.000421376
15	ENSG00000279021	NA	NA	NA	9.54633	5.27107	0.917172	5.74709	9.08e-09	2.62e-06
16	ENSG00000252438	NA	NA	NA	3.90153	5.22205	1.91841	2.72207	0.00648746	0.0374258
17	ENSG00000248216	NA	NA	NA	4.47688	5.19551	1.11684	4.65197	3.29e-06	0.000153478
18	ENSG00000276359	NA	NA	NA	4.12629	5.194	1.50623	3.44834	0.000564036	0.00655629
19	ENSG00000253456	NA	NA	NA	3.96197	5.18932	1.64451	3.15555	0.00160197	0.0139812
20	ENSG00000201662	106480750	RNU6-60P	RNA, U6 small nuclear 60, pseudogene	3.96153	5.18897	1.55044	3.34677	0.000817605	0.00856468
21	ENSG00000169059	51481	VCX3A	variable charge X-linked 3A	10.947	5.18847	0.982544	5.28065	1.29e-07	1.57e-05
22	ENSG00000230470	NA	NA	NA	5.24521	5.15016	0.868085	5.93278	2.98e-09	1.32e-06
23	ENSG00000206650	100379132	SNORA70G	small nucleolar RNA, H/ACA box 70G	5.82819	5.14175	1.0158	5.06176	4.15e-07	3.49e-05
24	ENSG00000256657	100420583	LOC100420583	taste 2 receptor member 7 pseudogene	4.46822	5.13475	1.12444	4.56648	4.96e-06	0.000211105
25	ENSG00000227658	NA	NA	NA	3.64846	5.12108	1.2454	4.112	3.92e-05	0.000977446
26	ENSG00000251745	106479072	RNU7-124P	RNA, U7 small nuclear 124 pseudogene	3.73231	5.09355	1.35296	3.76474	0.000166719	0.00276198
27	ENSG00000241243	106479452	RN7SL629P	RNA, 7SL, cytoplasmic 629, pseudogene	3.87532	5.09189	1.13145	4.50032	6.79e-06	0.00026565
28	ENSG00000233851	NA	NA	NA	4.61493	5.07213	1.23808	4.09676	4.19e-05	0.00101931
29	ENSG00000259463	NA	NA	NA	4.42511	5.06786	0.984497	5.14766	2.64e-07	2.59e-05
30	ENSG00000251579	100420298	LOC100420298	makorin ring finger protein 1 pseudogene	4.93974	5.06429	1.04692	4.8373	1.32e-06	7.96e-05
31	ENSG00000236520	100873972	GPC6-AS1	GPC6 antisense RNA 1	3.7628	5.0478	1.25728	4.01486	5.95e-05	0.00129406
32	ENSG00000170967	414301	DDI1	DNA damage inducible 1 homolog 1	3.88463	5.04665	1.36427	3.69917	0.000216305	0.00329243
33	ENSG00000233021	NA	NA	NA	3.87821	5.03971	1.10874	4.54543	5.48e-06	0.000226438
34	ENSG00000233367	NA	NA	NA	6.86586	5.03229	0.876755	5.73968	9.49e-09	2.69e-06
35	ENSG00000232824	NA	NA	NA	4.28726	5.01937	1.12459	4.46329	8.07e-06	0.000301785
36	ENSG00000200243	NA	NA	NA	3.39819	5.01876	1.61302	3.1114	0.00186202	0.0155326
37	ENSG00000278941	NA	NA	NA	3.62775	5.00644	1.54948	3.23104	0.00123342	0.0115378
38	ENSG00000206985	106481239	RNU6-198P	RNA, U6 small nuclear 198, pseudogene	3.07895	4.98827	1.52312	3.27503	0.00105652	0.0103049
39	ENSG00000206847	NA	NA	NA	4.51301	4.98621	1.16301	4.28732	1.81e-05	0.000559913
40	ENSG00000230569	NA	NA	NA	4.18703	4.98593	1.00005	4.98566	6.17e-07	4.68e-05
41	ENSG00000231148	100420044	HMGB1P7	high mobility group box 1 pseudogene 7	4.69445	4.98531	1.20788	4.12731	3.67e-05	0.000936699
42	ENSG00000200842	NA	NA	NA	4.8771	4.98423	1.02373	4.8687	1.12e-06	7.11e-05
43	ENSG00000254915	NA	NA	NA	4.15768	4.97676	1.01903	4.88383	1.04e-06	6.76e-05
44	ENSG00000255097	NA	NA	NA	4.62671	4.96556	0.948913	5.23289	1.67e-07	1.87e-05
45	ENSG00000200895	NA	NA	NA	3.01938	4.96337	1.59915	3.10375	0.00191084	0.0157848
46	ENSG00000232768	107985097	LOC107985097	40S ribosomal protein S29 pseudogene	4.94092	4.95644	0.862375	5.74743	9.06e-09	2.62e-06
47	ENSG00000212402	677841	SNORA74B	small nucleolar RNA, H/ACA box 74B	14.9213	4.95205	0.68549	7.22411	5.04e-13	1.64e-09
48	ENSG00000278215	NA	NA	NA	4.24974	4.95157	1.20119	4.12223	3.75e-05	0.000952617
49	ENSG00000234632	106479026	NECAP1P2	NECAP endocytosis associated 1 pseudogene 2	5.50023	4.94881	0.793897	6.23357	4.56e-10	3.26e-07
50	ENSG00000237704	NA	NA	NA	3.91037	4.94345	1.10109	4.48959	7.14e-06	0.000276609
51	ENSG00000260733	NA	NA	NA	6.58927	4.93886	0.768032	6.43054	1.27e-10	1.38e-07
52	ENSG00000200754	NA	NA	NA	3.1093	4.93642	1.52848	3.22963	0.0012395	0.0115627
53	ENSG00000267402	NA	NA	NA	3.0826	4.93073	1.60595	3.07029	0.00213853	0.0171087
54	ENSG00000230322	NA	NA	NA	6.50952	4.91653	0.776785	6.32933	2.46e-10	2.24e-07
55	ENSG00000253420	NA	NA	NA	3.40102	4.90893	1.41188	3.47686	0.000507322	0.00608242
56	ENSG00000248152	NA	NA	NA	2.88563	4.89697	1.51516	3.23199	0.00122931	0.0115104
57	ENSG00000266421	100616349	MIR4451	microRNA 4451	3.2345	4.88959	1.47051	3.32509	0.000883887	0.00904797
58	ENSG00000227068	NA	NA	NA	4.39838	4.88518	1.05066	4.64965	3.33e-06	0.000154481
59	ENSG00000249690	729558	LOC729558	uncharacterized LOC729558	4.04109	4.88077	1.18079	4.13348	3.57e-05	0.000914883
60	ENSG00000233993	101929526	DTD1-AS1	DTD1 antisense RNA 1	3.31124	4.86649	1.4885	3.2694	0.00107778	0.0104591
61	ENSG00000272412	106479504	RN7SL778P	RNA, 7SL, cytoplasmic 778, pseudogene	2.71542	4.86616	1.67796	2.90005	0.00373103	0.0253359
62	ENSG00000228341	100271339	RPL37AP6	ribosomal protein L37a pseudogene 6	2.93963	4.86157	1.34175	3.62331	0.000290853	0.00407183
63	ENSG00000223815	NA	NA	NA	3.86592	4.86004	1.17875	4.12306	3.74e-05	0.000950449
64	ENSG00000207082	106481230	RNU6-171P	RNA, U6 small nuclear 171, pseudogene	4.63248	4.85718	1.06698	4.55227	5.31e-06	0.000222016
65	ENSG00000276393	2910	NR3C1P1	nuclear receptor subfamily 3 group C member 1 pseudogene 1	3.53221	4.84238	1.16755	4.14747	3.36e-05	0.000879191
66	ENSG00000251370	101929338	SEMA5A-AS1	SEMA5A antisense RNA 1	4.37679	4.83175	1.3493	3.58093	0.000342377	0.00456375
67	ENSG00000270846	NA	NA	NA	2.99065	4.8314	1.39566	3.46173	0.00053672	0.00632808
68	ENSG00000227330	NA	NA	NA	11.0312	4.82375	0.982571	4.90931	9.14e-07	6.18e-05
69	ENSG00000124835	93463	LOC93463	uncharacterized LOC93463	5.03828	4.81974	0.891469	5.40651	6.43e-08	9.96e-06
70	ENSG00000272383	NA	NA	NA	2.85106	4.81953	1.52103	3.1686	0.00153174	0.0135244
71	ENSG00000199319	NA	NA	NA	3.4513	4.81905	1.63185	2.95313	0.00314572	0.0225321
72	ENSG00000255492	115482722	H3P33	H3 histone pseudogene 33	3.31421	4.81629	1.35578	3.55242	0.000381699	0.00493518
73	ENSG00000264421	NA	NA	NA	3.85013	4.80454	1.23308	3.89638	9.76e-05	0.00184854
74	ENSG00000236003	NA	NA	NA	5.02451	4.79969	0.877032	5.47266	4.43e-08	7.87e-06
75	ENSG00000232162	NA	NA	NA	3.66938	4.79778	1.21985	3.93308	8.39e-05	0.00165328
76	ENSG00000258380	NA	NA	NA	4.30575	4.79594	0.995728	4.81651	1.46e-06	8.47e-05
77	ENSG00000222007	NA	NA	NA	5.40459	4.79554	1.3266	3.6149	0.000300462	0.00418349
78	ENSG00000235880	NA	NA	NA	4.17707	4.79221	1.24421	3.85162	0.000117337	0.00211668
79	ENSG00000229623	100421629	METTL21AP1	methyltransferase like 21A pseudogene 1	4.50567	4.76721	1.12285	4.24564	2.18e-05	0.000641319
80	ENSG00000224706	100271073	RPS17P13	ribosomal protein S17 pseudogene 13	2.84749	4.76165	1.51979	3.1331	0.00172968	0.0147434
81	ENSG00000212338	NA	NA	NA	3.05537	4.75069	1.61639	2.93908	0.00329189	0.023293
82	ENSG00000235141	NA	NA	NA	3.51852	4.74192	1.38019	3.43569	0.000591037	0.00676099
83	ENSG00000238594	NA	NA	NA	2.7057	4.73629	1.79331	2.64108	0.00826412	0.0443671
84	ENSG00000256315	105369507	CADM1-AS1	CADM1 antisense RNA 1	3.38954	4.73377	1.5721	3.01111	0.00260292	0.0197024
85	ENSG00000278863	NA	NA	NA	4.58839	4.73311	0.894622	5.29063	1.22e-07	1.51e-05
86	ENSG00000242318	100271165	RPL21P48	ribosomal protein L21 pseudogene 48	2.91455	4.72997	1.38913	3.40498	0.000661695	0.00734709
87	ENSG00000270377	NA	NA	NA	3.38655	4.72792	1.48169	3.1909	0.00141829	0.0127425
88	ENSG00000229695	100421122	LOC100421122	zinc finger protein 106 homolog (mouse) pseudogene	3.52903	4.7278	1.26243	3.74501	0.000180387	0.00290172
89	ENSG00000252707	106479561	RNU11-2P	RNA, U11 small nuclear 2, pseudogene	3.12607	4.72571	1.2505	3.77906	0.000157418	0.0026421
90	ENSG00000207452	106479834	RNU6-606P	RNA, U6 small nuclear 606, pseudogene	3.11849	4.72029	1.20763	3.90872	9.28e-05	0.00177921
91	ENSG00000224101	100861514	ELMO1-AS1	ELMO1 antisense RNA 1	3.77939	4.72012	1.07832	4.37731	1.2e-05	0.000411807
92	ENSG00000242428	101929238	CFAP20DC-AS1	CFAP20DC antisense RNA 1	3.35648	4.71934	1.25186	3.76986	0.000163341	0.00272279
93	ENSG00000248228	100505893	SLIT2-IT1	SLIT2 intronic transcript 1	4.07029	4.71728	1.00322	4.70212	2.57e-06	0.000127995
94	ENSG00000200665	106480408	RNU6-1188P	RNA, U6 small nuclear 1188, pseudogene	2.55143	4.71538	1.50747	3.128	0.00175999	0.0149399
95	ENSG00000241665	106480508	RN7SL418P	RNA, 7SL, cytoplasmic 418, pseudogene	2.45165	4.71377	1.58295	2.97784	0.00290288	0.0213164
96	ENSG00000226523	NA	NA	NA	3.54085	4.71031	1.18131	3.98737	6.68e-05	0.00141218
97	ENSG00000236457	NA	NA	NA	3.47314	4.7096	1.07291	4.38957	1.14e-05	0.000392716
98	ENSG00000254556	NA	NA	NA	11.4925	4.70805	0.777355	6.0565	1.39e-09	8.24e-07
99	ENSG00000265316	NA	NA	NA	2.97287	4.70444	1.28072	3.67327	0.00023947	0.00352422
100	ENSG00000249691	100421154	LOC100421154	developmental pluripotency associated 4 pseudogene	2.74372	4.70338	1.32631	3.54622	0.000390793	0.00501955
101	ENSG00000229120	NA	NA	NA	3.97787	4.70197	1.06005	4.4356	9.18e-06	0.000333725
102	ENSG00000251807	106479656	RNU6-202P	RNA, U6 small nuclear 202, pseudogene	2.51644	4.69837	1.58725	2.96007	0.00307565	0.022148
103	ENSG00000250001	NA	NA	NA	2.62048	4.69709	1.59918	2.93718	0.00331213	0.0233981
104	ENSG00000225311	NA	NA	NA	3.68237	4.68493	0.964917	4.85527	1.2e-06	7.48e-05
105	ENSG00000239576	106481683	COX6CP14	cytochrome c oxidase subunit 6C pseudogene 14	3.6921	4.6829	1.07351	4.36223	1.29e-05	0.000432536
106	ENSG00000201619	NA	NA	NA	2.92979	4.68184	1.46637	3.1928	0.001409	0.0126823
107	ENSG00000237257	100873178	MTND2P8	MT-ND2 pseudogene 8	2.8034	4.67208	1.6134	2.8958	0.00378199	0.0255753
108	ENSG00000223179	NA	NA	NA	2.78263	4.6678	1.61351	2.89294	0.00381652	0.0257552
109	ENSG00000271146	NA	NA	NA	3.23471	4.66165	1.11123	4.19502	2.73e-05	0.000757172
110	ENSG00000241577	NA	NA	NA	3.35337	4.64936	0.927224	5.01428	5.32e-07	4.22e-05
111	ENSG00000223896	NA	NA	NA	2.83288	4.6416	1.47121	3.15495	0.00160523	0.0140034
112	ENSG00000225479	100874337	PLCB1-IT1	PLCB1 intronic transcript 1	2.51645	4.63818	1.6879	2.7479	0.00599779	0.0355186
113	ENSG00000258716	105370622	LOC105370622	uncharacterized LOC105370622	2.51651	4.63398	1.50716	3.07465	0.00210751	0.0169403
114	ENSG00000248930	NA	NA	NA	3.69531	4.62923	1.19373	3.87796	0.000105337	0.00195434
115	ENSG00000241546	NA	NA	NA	2.72279	4.62589	1.29355	3.57612	0.000348726	0.00461931
116	ENSG00000238008	NA	NA	NA	3.14085	4.61776	1.16865	3.95137	7.77e-05	0.00156664
117	ENSG00000253042	NA	NA	NA	3.53139	4.61402	1.19318	3.86699	0.000110185	0.00202411
118	ENSG00000200113	NA	NA	NA	2.98828	4.60843	1.70019	2.71053	0.00671753	0.0383678
119	ENSG00000237713	NA	NA	NA	2.77819	4.60731	1.71134	2.69222	0.00709773	0.0399265
120	ENSG00000271278	NA	NA	NA	3.93347	4.60682	0.936223	4.92065	8.63e-07	5.91e-05
121	ENSG00000271710	107075207	NDUFA8P1	NADH:ubiquinone oxidoreductase subunit A8 pseudogene 1	3.48828	4.60031	1.18974	3.86665	0.000110341	0.00202602
122	ENSG00000249627	NA	NA	NA	4.04218	4.59682	1.01487	4.52947	5.91e-06	0.000239923
123	ENSG00000230789	100874372	ARHGAP26-IT1	ARHGAP26 intronic transcript 1	4.02931	4.59374	0.965752	4.75665	1.97e-06	0.000104496
124	ENSG00000206938	106480546	RNU4-31P	RNA, U4 small nuclear 31, pseudogene	2.64442	4.59304	1.60581	2.86025	0.00423304	0.0276909
125	ENSG00000265727	106479459	RN7SL648P	RNA, 7SL, cytoplasmic 648, pseudogene	12.2851	4.57558	0.7289	6.27738	3.44e-10	2.84e-07
126	ENSG00000207086	NA	NA	NA	3.50088	4.56093	1.24555	3.66179	0.000250463	0.003634
127	ENSG00000237986	439950	CELF2-AS2	CELF2 antisense RNA 2	2.68765	4.55518	1.6986	2.68173	0.00732436	0.0407439
128	ENSG00000218766	100133102	LOC100133102	Rac family small GTPase 2 pseudogene	2.29001	4.55494	1.43309	3.1784	0.0014809	0.0131872
129	ENSG00000279498	NA	NA	NA	2.38576	4.55136	1.26303	3.60353	0.000313927	0.004316
130	ENSG00000278255	NA	NA	NA	3.13084	4.55133	1.56955	2.89977	0.00373432	0.025345
131	ENSG00000222445	106481807	RN7SKP56	RN7SK pseudogene 56	2.67238	4.54911	1.32911	3.42269	0.00062005	0.00698997
132	ENSG00000252904	NA	NA	NA	2.54004	4.54068	1.72183	2.63713	0.00836107	0.0447523
133	ENSG00000258212	NA	NA	NA	2.34626	4.54047	1.61285	2.81518	0.00487498	0.0305845
134	ENSG00000224618	NA	NA	NA	3.88682	4.53617	1.02357	4.4317	9.35e-06	0.000338554
135	ENSG00000270387	100420036	RFPL4AP4	ret finger protein like 4A pseudogene 4	3.47515	4.533	1.00478	4.51144	6.44e-06	0.000255423
136	ENSG00000252975	NA	NA	NA	2.17989	4.53116	1.56867	2.88853	0.0038705	0.0260296
137	ENSG00000272439	106479606	RNU6-91P	RNA, U6 small nuclear 91, pseudogene	2.41504	4.52238	1.59589	2.83378	0.00460016	0.0293464
138	ENSG00000280115	NA	NA	NA	3.18728	4.52238	1.30827	3.45677	0.000546686	0.00641847
139	ENSG00000260064	NA	NA	NA	3.32875	4.51408	1.26271	3.57493	0.000350325	0.00463537
140	ENSG00000271159	NA	NA	NA	2.40315	4.50781	1.59749	2.82182	0.00477526	0.0301087
141	ENSG00000231849	106480802	UBE2V2P4	ubiquitin conjugating enzyme E2 V2 pseudogene 4	3.42006	4.50674	0.881693	5.11146	3.2e-07	2.93e-05
142	ENSG00000238111	100271060	RPS13P4	ribosomal protein S13 pseudogene 4	3.15708	4.50417	1.10253	4.08531	4.4e-05	0.00105185
143	ENSG00000206605	106481478	RNU6-946P	RNA, U6 small nuclear 946, pseudogene	2.37086	4.49773	1.71382	2.62439	0.0086804	0.0459238
144	ENSG00000228292	NA	NA	NA	4.21916	4.49648	0.996131	4.51394	6.36e-06	0.000253451
145	ENSG00000179055	286365	OR13D1	olfactory receptor family 13 subfamily D member 1	2.68657	4.49586	1.39814	3.2156	0.00130174	0.011948
146	ENSG00000261734	NA	NA	NA	3.92665	4.49417	0.931677	4.82374	1.41e-06	8.26e-05
147	ENSG00000263708	NA	NA	NA	2.77424	4.4847	1.23428	3.63345	0.000279655	0.00393906
148	ENSG00000248335	NA	NA	NA	2.45325	4.48397	1.51961	2.95073	0.00317021	0.022637
149	ENSG00000260171	NA	NA	NA	2.36454	4.48382	1.20757	3.71309	0.000204744	0.00316455
150	ENSG00000253064	106479881	RNU6-711P	RNA, U6 small nuclear 711, pseudogene	2.73696	4.48187	1.52543	2.93809	0.00330238	0.0233427
151	ENSG00000229918	100874096	DOCK9-AS1	DOCK9 antisense RNA 1	3.88127	4.4806	1.14223	3.92268	8.76e-05	0.00170995
152	ENSG00000251805	NA	NA	NA	2.35561	4.47978	1.51316	2.96054	0.003071	0.0221395
153	ENSG00000255580	NA	NA	NA	4.30714	4.47854	1.04645	4.27974	1.87e-05	0.000573823
154	ENSG00000229696	100419558	KARS1P1	lysyl-tRNA synthetase 1 pseudogene 1	4.2378	4.47592	0.826982	5.41235	6.22e-08	9.78e-06
155	ENSG00000259276	NA	NA	NA	4.18097	4.47348	0.927487	4.82323	1.41e-06	8.26e-05
156	ENSG00000268659	NA	NA	NA	2.43752	4.47314	1.5356	2.91296	0.00358019	0.0245937
157	ENSG00000252970	100873425	RNA5SP159	RNA, 5S ribosomal pseudogene 159	3.60262	4.47013	0.869975	5.13823	2.77e-07	2.7e-05
158	ENSG00000225727	NA	NA	NA	2.15578	4.46687	1.424	3.13684	0.00170777	0.0146077
159	ENSG00000257284	NA	NA	NA	3.08858	4.46584	1.30411	3.42444	0.000616068	0.00695299
160	ENSG00000199730	NA	NA	NA	3.19563	4.46444	1.04104	4.28842	1.8e-05	0.000559095
161	ENSG00000072315	7224	TRPC5	transient receptor potential cation channel subfamily C member 5	3.70806	4.4637	0.927266	4.81383	1.48e-06	8.52e-05
162	ENSG00000231978	NA	NA	NA	2.61028	4.45933	1.23622	3.60724	0.000309474	0.00426981
163	ENSG00000243313	106479326	RN7SL285P	RNA, 7SL, cytoplasmic 285, pseudogene	3.44404	4.45493	0.920951	4.83732	1.32e-06	7.96e-05
164	ENSG00000228976	NA	NA	NA	4.77631	4.45382	0.891105	4.99808	5.79e-07	4.49e-05
165	ENSG00000254895	107075154	MTCO3P15	MT-CO3 pseudogene 15	2.5951	4.45364	1.22549	3.63417	0.000278879	0.00393097
166	ENSG00000253008	100423036	MIR2355	microRNA 2355	4.18828	4.44774	0.978214	4.54679	5.45e-06	0.000225454
167	ENSG00000264596	NA	NA	NA	3.93256	4.44136	1.36082	3.26373	0.00109954	0.0106158
168	ENSG00000279733	NA	NA	NA	2.46206	4.43406	1.52775	2.90234	0.00370385	0.0252127
169	ENSG00000201221	106479576	RNU4-40P	RNA, U4 small nuclear 40, pseudogene	4.3578	4.42946	0.849182	5.21615	1.83e-07	2e-05
170	ENSG00000253770	100873891	HMGB1P23	high mobility group box 1 pseudogene 23	3.27821	4.42939	1.18201	3.74735	0.000178713	0.00288071
171	ENSG00000217041	NA	NA	NA	3.21597	4.4199	1.00584	4.39425	1.11e-05	0.000387431
172	ENSG00000230694	NA	NA	NA	2.64867	4.41946	1.14374	3.86405	0.000111522	0.0020415
173	ENSG00000201510	NA	NA	NA	2.19135	4.4186	1.68001	2.6301	0.00853588	0.0453747
174	ENSG00000254177	NA	NA	NA	3.44366	4.41567	1.38105	3.19733	0.00138704	0.0125338
175	ENSG00000248482	NA	NA	NA	1.99803	4.41316	1.66616	2.64869	0.00808038	0.0437429
176	ENSG00000212526	106481770	RNU6-466P	RNA, U6 small nuclear 466, pseudogene	2.84437	4.41106	1.01946	4.32685	1.51e-05	0.000487263
177	ENSG00000263241	109729143	MTCYBP33	MT-CYB pseudogene 33	2.39054	4.41048	1.68316	2.62036	0.0087837	0.0463039
178	ENSG00000230459	NA	NA	NA	3.85608	4.40652	0.864089	5.09961	3.4e-07	3.04e-05
179	ENSG00000251703	106481495	RNU6-998P	RNA, U6 small nuclear 998, pseudogene	3.783	4.40351	1.00686	4.37352	1.22e-05	0.000417935
180	ENSG00000251234	NA	NA	NA	3.3098	4.40107	0.842101	5.2263	1.73e-07	1.92e-05
181	ENSG00000222594	106479199	RN7SKP235	RN7SK pseudogene 235	2.95296	4.40045	1.03441	4.25406	2.1e-05	0.000623285
182	ENSG00000248393	NA	NA	NA	2.24745	4.40026	1.58797	2.771	0.0055884	0.0337542
183	ENSG00000224500	NA	NA	NA	2.14439	4.39949	1.58661	2.77289	0.00555606	0.0335952
184	ENSG00000201458	NA	NA	NA	2.92672	4.39409	0.968109	4.53884	5.66e-06	0.000231676
185	ENSG00000233339	NA	NA	NA	2.60546	4.39148	1.01081	4.34449	1.4e-05	0.000460803
186	ENSG00000218313	NA	NA	NA	5.23267	4.39122	0.919822	4.77398	1.81e-06	9.79e-05
187	ENSG00000270620	NA	NA	NA	3.28725	4.39009	0.896827	4.89514	9.82e-07	6.49e-05
188	ENSG00000250749	NA	NA	NA	2.30511	4.38882	1.31718	3.33197	0.000862326	0.00888546
189	ENSG00000267857	NA	NA	NA	2.50992	4.38844	1.03054	4.25838	2.06e-05	0.000615596
190	ENSG00000229105	100128505	ASTN2-AS1	ASTN2 antisense RNA 1	4.81211	4.37319	0.875639	4.99429	5.91e-07	4.55e-05
191	ENSG00000271208	NA	NA	NA	3.04764	4.3681	0.902214	4.84153	1.29e-06	7.83e-05
192	ENSG00000201758	106479119	RN7SKP55	RN7SK pseudogene 55	2.57927	4.36388	1.0774	4.05039	5.11e-05	0.00116738
193	ENSG00000201668	NA	NA	NA	2.4607	4.36092	1.17367	3.71563	0.000202694	0.00314281
194	ENSG00000171711	1673	DEFB4A	defensin beta 4A	2.22433	4.35617	1.58981	2.74006	0.00614272	0.0360274
195	ENSG00000230696	NA	NA	NA	4.00472	4.35456	0.912614	4.77152	1.83e-06	9.84e-05
196	ENSG00000206756	NA	NA	NA	2.37707	4.35078	1.21853	3.57051	0.000356293	0.00468136
197	ENSG00000234562	NA	NA	NA	2.5215	4.34961	1.14648	3.79387	0.000148315	0.00253394
198	ENSG00000225552	NA	NA	NA	2.14933	4.34183	1.43756	3.02027	0.00252547	0.0192813
199	ENSG00000280291	NA	NA	NA	4.1367	4.33825	0.794478	5.46051	4.75e-08	8.1e-06
200	ENSG00000262470	NA	NA	NA	5.54208	4.33321	0.7932	5.46295	4.68e-08	8.05e-06
201	ENSG00000279883	NA	NA	NA	2.4825	4.33194	1.1576	3.74218	0.000182432	0.00292377
202	ENSG00000237387	NA	NA	NA	2.59478	4.33193	0.982907	4.40727	1.05e-05	0.000369491
203	ENSG00000244101	100874438	HMGN1P10	high mobility group nucleosome binding domain 1 pseudogene 10	2.58819	4.33177	1.33322	3.24911	0.00115766	0.0109807
204	ENSG00000206779	NA	NA	NA	2.89862	4.33033	1.3717	3.15692	0.00159446	0.0139343
205	ENSG00000221771	100302161	MIR1205	microRNA 1205	3.39818	4.32929	0.979011	4.4221	9.77e-06	0.000350569
206	ENSG00000253550	NA	NA	NA	5.08037	4.32461	0.800843	5.40007	6.66e-08	1.03e-05
207	ENSG00000262038	NA	NA	NA	2.69302	4.31938	1.11474	3.87479	0.000106718	0.00197714
208	ENSG00000244677	106479480	RN7SL706P	RNA, 7SL, cytoplasmic 706, pseudogene	2.58307	4.31344	0.98634	4.37318	1.22e-05	0.000418228
209	ENSG00000270555	NA	NA	NA	3.06263	4.31307	1.31692	3.27513	0.00105613	0.0103037
210	ENSG00000270575	NA	NA	NA	3.91929	4.31065	0.947563	4.54919	5.39e-06	0.000224085
211	ENSG00000258111	NA	NA	NA	2.36245	4.30824	1.14689	3.75644	0.000172345	0.00281654
212	ENSG00000201791	NA	NA	NA	2.27569	4.30556	1.45329	2.96263	0.00305026	0.0220587
213	ENSG00000275562	100418753	SEPTIN7P12	septin 7 pseudogene 12	4.22897	4.30451	0.813764	5.28963	1.23e-07	1.51e-05
214	ENSG00000232184	NA	NA	NA	2.65681	4.29929	1.21684	3.53316	0.000410623	0.00521087
215	ENSG00000228481	105374580	PRKCE-AS1	PRKCE antisense RNA 1	3.79919	4.29917	0.890435	4.82816	1.38e-06	8.18e-05
216	ENSG00000275001	NA	NA	NA	2.09575	4.29497	1.50425	2.85522	0.00430075	0.0280072
217	ENSG00000237483	100271375	RPS27AP8	RPS27A pseudogene 8	6.06173	4.29367	0.738177	5.81659	6.01e-09	2.04e-06
218	ENSG00000253383	NA	NA	NA	1.9952	4.29068	1.42164	3.01813	0.00254343	0.0193609
219	ENSG00000201821	100862675	RNU4-9P	RNA, U4 small nuclear 9, pseudogene	2.07583	4.29062	1.36695	3.13882	0.00169629	0.0145341
220	ENSG00000256120	101928471	SOX5-AS1	SOX5 antisense RNA 1	1.93319	4.29047	1.57461	2.72479	0.00643432	0.0372147
221	ENSG00000207320	NA	NA	NA	2.83677	4.28972	1.12038	3.82881	0.000128762	0.00227241
222	ENSG00000241169	NA	NA	NA	5.69152	4.28557	0.913967	4.68897	2.75e-06	0.000133989
223	ENSG00000255296	NA	NA	NA	2.83399	4.2797	0.914813	4.67822	2.89e-06	0.000139417
224	ENSG00000225017	100420057	LOC100420057	aconitase 2, mitochondrial pseudogene	5.3239	4.27852	0.858163	4.98567	6.17e-07	4.68e-05
225	ENSG00000149651	391253	SPINT4	serine peptidase inhibitor, Kunitz type 4	2.64845	4.27793	1.15781	3.69485	0.000220013	0.00333071
226	ENSG00000240870	100270951	RPL19P14	ribosomal protein L19 pseudogene 14	2.42082	4.27665	1.00242	4.26633	1.99e-05	0.000600018
227	ENSG00000226984	100270886	RPL26P10	ribosomal protein L26 pseudogene 10	4.97984	4.27549	0.762933	5.60402	2.09e-08	4.55e-06
228	ENSG00000224733	NA	NA	NA	3.68365	4.26919	1.0381	4.11249	3.91e-05	0.000975981
229	ENSG00000231756	NA	NA	NA	2.79379	4.26769	0.97755	4.36569	1.27e-05	0.00042684
230	ENSG00000235279	NA	NA	NA	2.47612	4.26514	1.41218	3.02026	0.00252557	0.0192813
231	ENSG00000249976	NA	NA	NA	2.56587	4.26043	1.16047	3.67129	0.000241332	0.00353853
232	ENSG00000279995	NA	NA	NA	3.09726	4.26027	1.26486	3.36816	0.000756711	0.00810276
233	ENSG00000230184	NA	NA	NA	3.93831	4.25624	0.799836	5.3214	1.03e-07	1.35e-05
234	ENSG00000201564	106480459	RN7SKP50	RN7SK pseudogene 50	2.63519	4.25473	1.18825	3.58068	0.000342703	0.00456375
235	ENSG00000218428	NA	NA	NA	4.6485	4.25456	0.711885	5.97647	2.28e-09	1.05e-06
236	ENSG00000221063	100302150	MIR1296	microRNA 1296	3.80251	4.2545	1.13574	3.74602	0.000179663	0.00289364
237	ENSG00000255417	107075147	MTCO2P15	MT-CO2 pseudogene 15	2.48398	4.25404	1.14802	3.70555	0.000210934	0.00322955
238	ENSG00000265113	NA	NA	NA	2.30512	4.25116	1.02527	4.14639	3.38e-05	0.000881374
239	ENSG00000217330	NA	NA	NA	4.25022	4.25092	1.26333	3.36485	0.000765839	0.00817362
240	ENSG00000199218	NA	NA	NA	2.01647	4.25063	1.58515	2.68153	0.00732872	0.0407565
241	ENSG00000260823	NA	NA	NA	2.46702	4.24861	0.972433	4.36905	1.25e-05	0.000422513
242	ENSG00000239686	100271500	RPL34P28	ribosomal protein L34 pseudogene 28	4.65039	4.24699	0.754924	5.62572	1.85e-08	4.25e-06
243	ENSG00000270421	NA	NA	NA	2.62624	4.2469	1.49614	2.83858	0.00453148	0.0290286
244	ENSG00000236863	100271292	RPL23AP23	ribosomal protein L23a pseudogene 23	3.58831	4.24637	0.900798	4.71401	2.43e-06	0.00012251
245	ENSG00000244476	405754	ERVFRD-1	endogenous retrovirus group FRD member 1, envelope	28.284	4.24581	0.457072	9.28915	1.56e-20	2.37e-16
246	ENSG00000277579	NA	NA	NA	3.99696	4.24539	0.803436	5.28404	1.26e-07	1.55e-05
247	ENSG00000251748	106481158	RNU4ATAC11P	RNA, U4atac small nuclear 11, pseudogene	2.54184	4.24512	1.30291	3.25819	0.00112124	0.0107615
248	ENSG00000256557	NA	NA	NA	3.78187	4.24353	0.960948	4.41598	1.01e-05	0.000358478
249	ENSG00000234274	NA	NA	NA	3.97038	4.2399	0.895545	4.73444	2.2e-06	0.00011368
250	ENSG00000222378	100873283	RNA5SP44	RNA, 5S ribosomal pseudogene 44	2.34187	4.23685	1.24691	3.39788	0.000679097	0.00747424
251	ENSG00000258337	NA	NA	NA	2.96532	4.23664	1.03079	4.11008	3.96e-05	0.000982455
252	ENSG00000249098	NA	NA	NA	2.9507	4.23639	0.921418	4.59769	4.27e-06	0.000191201
253	ENSG00000237130	NA	NA	NA	2.42968	4.23512	1.28611	3.29296	0.000991374	0.00982897
254	ENSG00000265733	109616974	SNORA74C-1	small nucleolar RNA, H/ACA box 74C-1	1.92053	4.23506	1.23666	3.42459	0.000615738	0.00695138
255	ENSG00000266767	NA	NA	NA	3.45702	4.23118	1.07181	3.9477	7.89e-05	0.00158439
256	ENSG00000249295	101928924	LOC101928924	uncharacterized LOC101928924	2.73192	4.2301	0.898273	4.70914	2.49e-06	0.000124136
257	ENSG00000263501	NA	NA	NA	2.14955	4.22636	1.17455	3.59827	0.000320345	0.00436675
258	ENSG00000200087	26768	SNORA73B	small nucleolar RNA, H/ACA box 73B	356.902	4.22589	0.455745	9.27249	1.82e-20	2.37e-16
259	ENSG00000237088	100271212	RPL7AP48	ribosomal protein L7a pseudogene 48	4.02479	4.22426	0.784238	5.38645	7.19e-08	1.09e-05
260	ENSG00000257769	NA	NA	NA	4.45061	4.22377	0.776605	5.43877	5.37e-08	8.7e-06
261	ENSG00000251785	100873275	RNA5SP20	RNA, 5S ribosomal pseudogene 20	2.14529	4.22261	1.26614	3.33502	0.000852937	0.00882596
262	ENSG00000233821	NA	NA	NA	5.65655	4.22212	0.725355	5.82076	5.86e-09	2.03e-06
263	ENSG00000239119	106479070	RNU7-119P	RNA, U7 small nuclear 119 pseudogene	2.12961	4.22089	1.60614	2.62798	0.00858935	0.0455808
264	ENSG00000268272	NA	NA	NA	2.01338	4.21973	1.07286	3.93317	8.38e-05	0.00165328
265	ENSG00000221331	100313841	MIR548Q	microRNA 548q	2.05192	4.21796	1.51617	2.78199	0.00540274	0.0329691
266	ENSG00000226726	106479054	TMEM256P2	transmembrane protein 256 pseudogene 2	1.88664	4.2108	1.3496	3.12004	0.00180829	0.0152377
267	ENSG00000279166	NA	NA	NA	19.0122	4.20918	0.592505	7.10404	1.21e-12	3.42e-09
268	ENSG00000202508	NA	NA	NA	3.01563	4.20871	1.1678	3.60397	0.000313397	0.00431327
269	ENSG00000251306	100132036	NDUFB4P2	NADH:ubiquinone oxidoreductase subunit B4 pseudogene 2	2.04545	4.20676	1.25845	3.34281	0.000829346	0.00865057
270	ENSG00000195401	NA	NA	NA	2.28796	4.20584	1.14472	3.67414	0.000238653	0.00351851
271	ENSG00000235018	100271416	RPL17P48	ribosomal protein L17 pseudogene 48	4.03473	4.20251	0.873466	4.8113	1.5e-06	8.59e-05
272	ENSG00000228816	NA	NA	NA	13.5411	4.20044	0.639117	6.57225	4.96e-11	6.93e-08
273	ENSG00000234041	NA	NA	NA	2.27821	4.1986	1.01391	4.14099	3.46e-05	0.000893634
274	ENSG00000201044	106479685	RNU6-268P	RNA, U6 small nuclear 268, pseudogene	2.76357	4.19283	1.16584	3.59642	0.000322627	0.0043847
275	ENSG00000213484	NA	NA	NA	3.45098	4.19204	0.785704	5.33539	9.53e-08	1.28e-05
276	ENSG00000233409	101410540	FANK1-AS1	FANK1 antisense RNA 1	2.37806	4.1891	1.60583	2.60868	0.00908918	0.0474534
277	ENSG00000199405	109617001	SNORA1B	small nucleolar RNA, H/ACA box 1B	2.02572	4.18818	1.43412	2.92038	0.00349609	0.0242332
278	ENSG00000202184	106481782	RNU6-1283P	RNA, U6 small nuclear 1283, pseudogene	2.54327	4.18596	1.20161	3.48361	0.000494696	0.00596282
279	ENSG00000252130	106480025	RNU6-1045P	RNA, U6 small nuclear 1045, pseudogene	2.1731	4.18442	1.27135	3.29131	0.000997233	0.00985953
280	ENSG00000252213	109616975	SNORA74D	small nucleolar RNA, H/ACA box 74D	7.01242	4.18151	0.758297	5.51435	3.5e-08	6.58e-06
281	ENSG00000259379	107075254	MTND5P32	MT-ND5 pseudogene 32	2.74501	4.18116	1.20438	3.47164	0.000517295	0.00616604
282	ENSG00000265520	100422850	MIR548V	microRNA 548v	2.18659	4.18105	1.1662	3.58518	0.000336844	0.0045197
283	ENSG00000182968	6656	SOX1	SRY-box transcription factor 1	2.13782	4.18003	1.16948	3.57428	0.000351198	0.00463782
284	ENSG00000230166	NA	NA	NA	2.24818	4.17962	1.13557	3.68064	0.000232649	0.00346033
285	ENSG00000189099	345062	PRSS48	serine protease 48	5.88726	4.17435	0.788946	5.29105	1.22e-07	1.51e-05
286	ENSG00000221038	106479546	RNU6ATAC7P	RNA, U6atac small nuclear 7, pseudogene	2.72195	4.17324	1.05559	3.95345	7.7e-05	0.00155962
287	ENSG00000227528	100874195	DIAPH3-AS1	DIAPH3 antisense RNA 1	1.76057	4.17209	1.57063	2.65632	0.00789995	0.0430929
288	ENSG00000259481	NA	NA	NA	3.9983	4.17147	1.01791	4.09807	4.17e-05	0.00101625
289	ENSG00000228174	NA	NA	NA	2.85714	4.17088	0.952897	4.37706	1.2e-05	0.000411807
290	ENSG00000212389	106480122	RNU6-1275P	RNA, U6 small nuclear 1275, pseudogene	2.51579	4.1689	1.40075	2.97618	0.00291864	0.0213878
291	ENSG00000206855	106479819	RNU6-571P	RNA, U6 small nuclear 571, pseudogene	2.07968	4.16845	1.32307	3.1506	0.00162935	0.0141506
292	ENSG00000259073	29018	FOXN3-AS2	FOXN3 antisense RNA 2	2.90362	4.16804	1.39294	2.99227	0.00276915	0.0206556
293	ENSG00000224895	100421729	VPS26BP1	VPS26B pseudogene 1	2.41376	4.16734	1.2071	3.45237	0.000555683	0.00649288
294	ENSG00000239002	692148	SCARNA10	small Cajal body-specific RNA 10	52.9253	4.16653	0.512075	8.13655	4.07e-16	3.18e-12
295	ENSG00000206635	106480634	RNU6-1062P	RNA, U6 small nuclear 1062, pseudogene	2.16383	4.16617	1.38099	3.0168	0.00255459	0.0194156
296	ENSG00000227535	NA	NA	NA	2.4198	4.16439	1.07895	3.85967	0.000113541	0.00207018
297	ENSG00000227433	100270989	RPL31P22	ribosomal protein L31 pseudogene 22	3.56554	4.16323	0.971663	4.28465	1.83e-05	0.000564442
298	ENSG00000244391	106481013	RN7SL330P	RNA, 7SL, cytoplasmic 330, pseudogene	2.51589	4.16117	1.1483	3.62378	0.00029033	0.00406628
299	ENSG00000235731	NA	NA	NA	3.91613	4.158	0.848702	4.89925	9.62e-07	6.41e-05
300	ENSG00000221493	100302135	MIR320C1	microRNA 320c-1	3.48294	4.15609	0.88177	4.71335	2.44e-06	0.00012251
301	ENSG00000232978	NA	NA	NA	3.79068	4.15583	0.773956	5.3696	7.89e-08	1.15e-05
302	ENSG00000200522	106479989	RNU6-957P	RNA, U6 small nuclear 957, pseudogene	2.47189	4.15504	1.46231	2.84142	0.00449127	0.0288393
303	ENSG00000253536	NA	NA	NA	2.13343	4.15489	1.26744	3.27817	0.00104481	0.0102059
304	ENSG00000251413	NA	NA	NA	1.99787	4.15195	1.30053	3.1925	0.00141048	0.0126896
305	ENSG00000271841	100147758	RNU7-10P	RNA, U7 small nuclear 10 pseudogene	1.73379	4.15109	1.48699	2.7916	0.00524475	0.0322257
306	ENSG00000201574	106480180	RNU1-93P	RNA, U1 small nuclear 93, pseudogene	2.44759	4.14443	1.28559	3.22377	0.00126517	0.0117253
307	ENSG00000243314	100271055	RPS12P7	ribosomal protein S12 pseudogene 7	3.49344	4.14138	0.896753	4.61819	3.87e-06	0.000176488
308	ENSG00000207258	NA	NA	NA	3.65348	4.13819	0.874026	4.73464	2.19e-06	0.00011368
309	ENSG00000259722	NA	NA	NA	2.29243	4.13398	1.39454	2.9644	0.00303275	0.0219768
310	ENSG00000231740	NA	NA	NA	2.40606	4.13159	0.948854	4.35429	1.33e-05	0.00044583
311	ENSG00000255476	101928008	LOC101928008	uncharacterized LOC101928008	2.68073	4.12974	0.863847	4.78063	1.75e-06	9.58e-05
312	ENSG00000279485	NA	NA	NA	3.27576	4.12729	0.853035	4.83836	1.31e-06	7.94e-05
313	ENSG00000201533	NA	NA	NA	1.8556	4.12661	1.50704	2.73822	0.00617735	0.0361816
314	ENSG00000242330	106481109	RN7SL683P	RNA, 7SL, cytoplasmic 683, pseudogene	1.92986	4.12589	1.37568	2.99916	0.00270721	0.0202836
315	ENSG00000233674	NA	NA	NA	2.5115	4.12462	1.15865	3.55986	0.000371055	0.00482424
316	ENSG00000259547	360183	CYCSP2	CYCS pseudogene 2	1.86551	4.12442	1.02948	4.00632	6.17e-05	0.00133012
317	ENSG00000199762	NA	NA	NA	2.94189	4.1211	1.26496	3.2579	0.0011224	0.0107621
318	ENSG00000202417	NA	NA	NA	2.25006	4.11731	1.22282	3.36705	0.000759782	0.00812674
319	ENSG00000253586	NA	NA	NA	1.86481	4.11703	1.24199	3.31486	0.00091688	0.00927634
320	ENSG00000139797	140432	RNF113B	ring finger protein 113B	6.46863	4.11367	0.733381	5.60919	2.03e-08	4.44e-06
321	ENSG00000234933	170503	CDC42P1	cell division cycle 42 pseudogene 1	5.7344	4.11318	0.628873	6.54056	6.13e-11	7.72e-08
322	ENSG00000249049	NA	NA	NA	2.73342	4.11179	1.16687	3.52379	0.00042542	0.00534312
323	ENSG00000269895	NA	NA	NA	4.98362	4.10722	0.715975	5.73654	9.66e-09	2.72e-06
324	ENSG00000207546	693129	MIR548C	microRNA 548c	2.1967	4.10509	1.45118	2.8288	0.00467232	0.0296334
325	ENSG00000255555	NA	NA	NA	2.31316	4.10386	1.53489	2.67372	0.00750143	0.0414808
326	ENSG00000274397	NA	NA	NA	2.25073	4.10265	1.02097	4.01839	5.86e-05	0.00128125
327	ENSG00000233979	NA	NA	NA	1.97119	4.10151	1.3735	2.98617	0.00282495	0.0209449
328	ENSG00000252864	100873531	RNA5SP278	RNA, 5S ribosomal pseudogene 278	2.31834	4.10071	1.23227	3.32778	0.000875424	0.00898016
329	ENSG00000237124	100873222	MTND2P11	MT-ND2 pseudogene 11	3.13543	4.09991	1.39058	2.94834	0.00319482	0.0227628
330	ENSG00000279940	NA	NA	NA	4.02536	4.09696	1.11452	3.67599	0.000236932	0.00350139
331	ENSG00000255220	NA	NA	NA	5.20448	4.09506	0.652538	6.27559	3.48e-10	2.84e-07
332	ENSG00000235619	NA	NA	NA	5.43106	4.09328	0.773788	5.28993	1.22e-07	1.51e-05
333	ENSG00000231905	NA	NA	NA	2.90574	4.09318	0.914683	4.47497	7.64e-06	0.000289625
334	ENSG00000206654	106481373	RNU6-608P	RNA, U6 small nuclear 608, pseudogene	2.16994	4.0913	1.17167	3.49185	0.000479692	0.00583531
335	ENSG00000206738	NA	NA	NA	1.73187	4.08642	1.41683	2.88421	0.00392397	0.0262941
336	ENSG00000278413	NA	NA	NA	2.79119	4.08634	0.953801	4.28427	1.83e-05	0.0005645
337	ENSG00000213046	NA	NA	NA	6.27089	4.08527	0.653836	6.24815	4.15e-10	3.12e-07
338	ENSG00000229369	100419923	LOC100419923	density regulated re-initiation and release factor pseudogene	2.46847	4.08456	1.05123	3.8855	0.000102119	0.00191371
339	ENSG00000266598	NA	NA	NA	5.62459	4.08053	0.761122	5.3612	8.27e-08	1.18e-05
340	ENSG00000270842	NA	NA	NA	1.72812	4.07992	1.28452	3.17622	0.00149207	0.0132529
341	ENSG00000243770	106479247	RN7SL65P	RNA, 7SL, cytoplasmic 65, pseudogene	1.72159	4.07988	1.57386	2.59228	0.00953432	0.0490177
342	ENSG00000231965	100271154	RPL17P29	ribosomal protein L17 pseudogene 29	3.07364	4.07976	1.15767	3.5241	0.00042492	0.00534199
343	ENSG00000204460	151121	LINC01854	long intergenic non-protein coding RNA 1854	5.83364	4.0795	1.26374	3.22812	0.00124608	0.011609
344	ENSG00000231096	100288420	NDUFB4P3	NADH:ubiquinone oxidoreductase subunit B4 pseudogene 3	2.4718	4.07946	1.11978	3.64308	0.000269397	0.00383886
345	ENSG00000213659	100419964	RSU1P3	Ras suppressor protein 1 pseudogene 3	1.85991	4.07443	1.44195	2.82564	0.00471861	0.0298237
346	ENSG00000271100	NA	NA	NA	2.56869	4.07441	1.00266	4.06361	4.83e-05	0.00112588
347	ENSG00000212420	106481530	RNU6-1111P	RNA, U6 small nuclear 1111, pseudogene	2.02417	4.07374	1.21472	3.35365	0.000797539	0.00841995
348	ENSG00000266649	100423030	MIR3126	microRNA 3126	2.46463	4.07304	1.34016	3.03921	0.00237198	0.0184512
349	ENSG00000229240	254312	LINC00710	long intergenic non-protein coding RNA 710	2.6694	4.06969	1.02636	3.96516	7.33e-05	0.00150491
350	ENSG00000230986	100874489	DDX3P2	DEAD-box helicase 3 pseudogene 2	2.46192	4.06475	1.07533	3.78	0.000156831	0.0026379
351	ENSG00000252164	100873535	RNA5SP282	RNA, 5S ribosomal pseudogene 282	3.21448	4.06457	1.00741	4.03467	5.47e-05	0.00122203
352	ENSG00000275014	106479282	RN7SL166P	RNA, 7SL, cytoplasmic 166, pseudogene	2.65827	4.06384	1.02252	3.97432	7.06e-05	0.00146688
353	ENSG00000268455	NA	NA	NA	2.84823	4.06379	1.10312	3.68391	0.000229688	0.0034273
354	ENSG00000278135	NA	NA	NA	2.17261	4.06165	1.44614	2.80861	0.00497555	0.0310559
355	ENSG00000229679	NA	NA	NA	2.16707	4.05941	1.51505	2.67939	0.00737559	0.0409472
356	ENSG00000199459	NA	NA	NA	1.70133	4.05936	1.48684	2.73019	0.0063297	0.0367927
357	ENSG00000232846	100422686	SLC25A6P3	solute carrier family 25 member 6 pseudogene 3	2.41019	4.05918	1.00645	4.03317	5.5e-05	0.00122448
358	ENSG00000263895	NA	NA	NA	2.07596	4.05888	1.26813	3.20069	0.00137101	0.0124464
359	ENSG00000274441	NA	NA	NA	3.58132	4.05647	0.860249	4.71546	2.41e-06	0.000122247
360	ENSG00000237041	729332	RPL27P8	ribosomal protein L27 pseudogene 8	2.0115	4.05477	1.12264	3.61183	0.000304045	0.00421833
361	ENSG00000271716	NA	NA	NA	5.67841	4.05295	0.722403	5.61037	2.02e-08	4.44e-06
362	ENSG00000243437	106481024	RN7SL370P	RNA, 7SL, cytoplasmic 370, pseudogene	2.62116	4.05209	0.997985	4.06027	4.9e-05	0.00113595
363	ENSG00000253273	NA	NA	NA	5.44838	4.05018	0.712672	5.68309	1.32e-08	3.38e-06
364	ENSG00000227948	100420226	LOC100420226	argininosuccinate synthase 1 pseudogene	3.07976	4.04923	1.01344	3.99553	6.45e-05	0.00137671
365	ENSG00000264480	100616432	MIR4714	microRNA 4714	1.90791	4.04875	1.30355	3.10594	0.00189673	0.0157315
366	ENSG00000279597	NA	NA	NA	1.76179	4.04814	1.35321	2.99152	0.00277596	0.0206955
367	ENSG00000242321	100271462	RPL23AP40	ribosomal protein L23a pseudogene 40	1.70102	4.04592	1.48449	2.72546	0.00642126	0.0371576
368	ENSG00000251001	NA	NA	NA	2.04449	4.04286	1.43595	2.81546	0.0048707	0.0305772
369	ENSG00000279991	NA	NA	NA	2.14698	4.04269	1.11391	3.62927	0.00028422	0.0039976
370	ENSG00000200485	NA	NA	NA	1.74778	4.03886	1.50311	2.687	0.00720968	0.0403431
371	ENSG00000280190	NA	NA	NA	3.48351	4.03817	1.05515	3.82711	0.000129656	0.00228509
372	ENSG00000231906	NA	NA	NA	2.24238	4.03022	1.27013	3.17307	0.00150838	0.0133687
373	ENSG00000225124	100271296	RPL23AP36	ribosomal protein L23a pseudogene 36	3.19772	4.03001	1.12527	3.58138	0.000341781	0.00455781
374	ENSG00000242134	100270834	RPL5P13	ribosomal protein L5 pseudogene 13	1.75558	4.02966	1.1449	3.51967	0.000432089	0.00539872
375	ENSG00000217680	NA	NA	NA	1.7261	4.02486	1.34943	2.98264	0.00285773	0.0211078
376	ENSG00000224488	100271893	SAMM50P1	SAMM50 sorting and assembly machinery component pseudogene 1	3.13374	4.02182	0.88852	4.52643	6e-06	0.000242143
377	ENSG00000253454	NA	NA	NA	2.80294	4.01863	1.04512	3.84515	0.00012048	0.0021614
378	ENSG00000239988	100271486	RPL31P60	ribosomal protein L31 pseudogene 60	2.25376	4.01776	1.14091	3.52154	0.000429045	0.00537483
379	ENSG00000231564	NA	NA	NA	3.43931	4.01552	0.721096	5.56863	2.57e-08	5.14e-06
380	ENSG00000243621	NA	NA	NA	2.28872	4.0151	1.0896	3.68494	0.000228755	0.00342195
381	ENSG00000270381	NA	NA	NA	1.93812	4.01426	1.31163	3.06051	0.00220962	0.0174862
382	ENSG00000254865	NA	NA	NA	1.79727	4.0121	1.3741	2.91981	0.0035025	0.024262
383	ENSG00000275126	8368	H4C13	H4 clustered histone 13	4.02907	4.01111	0.832033	4.82086	1.43e-06	8.34e-05
384	ENSG00000253811	NA	NA	NA	2.44328	4.01106	1.26375	3.17394	0.00150384	0.0133332
385	ENSG00000263952	NA	NA	NA	2.50422	4.0092	0.848174	4.72686	2.28e-06	0.00011692
386	ENSG00000221806	106479557	RNU6ATAC34P	RNA, U6atac small nuclear 34, pseudogene	1.85213	4.00623	1.50544	2.66116	0.0077872	0.0426267
387	ENSG00000234361	NA	NA	NA	1.92529	4.00491	1.09402	3.66073	0.000251499	0.0036436
388	ENSG00000279043	NA	NA	NA	3.11447	4.00367	1.52408	2.62694	0.00861557	0.0456704
389	ENSG00000207223	NA	NA	NA	2.43964	3.99028	1.0829	3.68483	0.000228858	0.00342218
390	ENSG00000259925	NA	NA	NA	6.7033	3.9882	0.729047	5.47043	4.49e-08	7.91e-06
391	ENSG00000260033	NA	NA	NA	2.07413	3.9879	1.10579	3.60638	0.000310493	0.00427782
392	ENSG00000280005	NA	NA	NA	2.54184	3.98591	1.41856	2.80983	0.00495684	0.0309638
393	ENSG00000249175	NA	NA	NA	3.25291	3.98164	0.833605	4.77642	1.78e-06	9.7e-05
394	ENSG00000228073	NA	NA	NA	2.69685	3.98116	0.978409	4.06901	4.72e-05	0.001111
395	ENSG00000229046	NA	NA	NA	4.75899	3.97879	0.8284	4.80299	1.56e-06	8.88e-05
396	ENSG00000251682	NA	NA	NA	4.81586	3.97788	0.754119	5.27487	1.33e-07	1.61e-05
397	ENSG00000201957	NA	NA	NA	2.50612	3.97756	1.0267	3.87412	0.000107009	0.00198065
398	ENSG00000249623	NA	NA	NA	3.01813	3.97721	0.949173	4.19019	2.79e-05	0.00076748
399	ENSG00000206967	NA	NA	NA	2.55331	3.97694	1.02506	3.87972	0.000104576	0.00194761
400	ENSG00000241409	NA	NA	NA	2.13933	3.97443	0.913679	4.34992	1.36e-05	0.00045211
401	ENSG00000251552	NA	NA	NA	2.70121	3.97407	0.814065	4.88176	1.05e-06	6.78e-05
402	ENSG00000227929	100288831	SRGAP3-AS3	SRGAP3 antisense RNA 3	2.28245	3.97381	1.24424	3.19376	0.00140433	0.0126548
403	ENSG00000231384	100420939	LOC100420939	nucleosome assembly protein 1 like 5 pseudogene	2.78847	3.97095	0.869236	4.56832	4.92e-06	0.000209943
404	ENSG00000234607	NA	NA	NA	2.83895	3.97011	0.985274	4.02945	5.59e-05	0.00123486
405	ENSG00000221502	100302219	MIR1245A	microRNA 1245a	2.15499	3.96959	0.75238	5.27604	1.32e-07	1.61e-05
406	ENSG00000254129	NA	NA	NA	2.33263	3.96932	0.99937	3.97182	7.13e-05	0.0014777
407	ENSG00000207490	106480002	RNU6-987P	RNA, U6 small nuclear 987, pseudogene	1.88568	3.96912	1.44976	2.73778	0.0061855	0.0362239
408	ENSG00000143194	84944	MAEL	maelstrom spermatogenic transposon silencer	114.09	3.96665	0.528134	7.51068	5.88e-14	3.83e-10
409	ENSG00000226441	NA	NA	NA	2.27912	3.96515	1.13958	3.47947	0.000502406	0.00604016
410	ENSG00000225572	100506413	DOCK4-AS1	DOCK4 antisense RNA 1	6.93748	3.96466	0.678855	5.84021	5.21e-09	1.88e-06
411	ENSG00000207292	NA	NA	NA	2.16184	3.96254	1.4508	2.73127	0.00630899	0.0367105
412	ENSG00000279600	NA	NA	NA	2.88486	3.96086	0.873905	4.53237	5.83e-06	0.000237148
413	ENSG00000281863	NA	NA	NA	2.27405	3.95782	0.980975	4.03458	5.47e-05	0.00122203
414	ENSG00000241073	NA	NA	NA	2.07889	3.95622	1.12779	3.50794	0.000451598	0.00558857
415	ENSG00000259632	NA	NA	NA	4.90203	3.95496	0.684681	5.77636	7.63e-09	2.39e-06
416	ENSG00000279932	NA	NA	NA	1.59086	3.95482	1.48472	2.66369	0.00772898	0.0423852
417	ENSG00000239648	100288984	MTND1P3	MT-ND1 pseudogene 3	4.45607	3.95265	1.03746	3.80992	0.000139014	0.00240554
418	ENSG00000199512	106481243	RNU6-212P	RNA, U6 small nuclear 212, pseudogene	1.58433	3.95021	1.34188	2.94378	0.00324232	0.0230215
419	ENSG00000254450	NA	NA	NA	2.86952	3.94553	1.1553	3.41515	0.000637479	0.00713702
420	ENSG00000201435	106481179	RNU4-24P	RNA, U4 small nuclear 24, pseudogene	2.61341	3.94352	1.02638	3.84217	0.000121949	0.00218174
421	ENSG00000275811	NA	NA	NA	4.78306	3.94289	0.685664	5.75046	8.9e-09	2.62e-06
422	ENSG00000250473	100873913	DUTP7	deoxyuridine triphosphatase pseudogene 7	4.13964	3.94252	0.741565	5.31649	1.06e-07	1.38e-05
423	ENSG00000241406	106481063	RN7SL515P	RNA, 7SL, cytoplasmic 515, pseudogene	1.63583	3.94173	1.41893	2.77796	0.00547019	0.0332457
424	ENSG00000253573	NA	NA	NA	2.46161	3.94106	1.12926	3.48994	0.000483132	0.00586774
425	ENSG00000232437	NA	NA	NA	2.00767	3.941	1.32044	2.98462	0.0028393	0.0210193
426	ENSG00000217512	100419073	LOC100419073	nucleoporin 155kDa pseudogene	4.1951	3.94047	0.784284	5.02429	5.05e-07	4.1e-05
427	ENSG00000228723	101927416	SRGAP3-AS2	SRGAP3 antisense RNA 2	4.59241	3.93671	0.735319	5.35375	8.62e-08	1.21e-05
428	ENSG00000207347	106479703	RNU6-306P	RNA, U6 small nuclear 306, pseudogene	1.5768	3.93605	1.40615	2.79917	0.00512346	0.0316554
429	ENSG00000240750	106481849	RN7SL559P	RNA, 7SL, cytoplasmic 559, pseudogene	3.61659	3.93566	0.746049	5.27534	1.33e-07	1.61e-05
430	ENSG00000236187	NA	NA	NA	1.78713	3.93398	1.3082	3.00718	0.00263681	0.0198949
431	ENSG00000279603	NA	NA	NA	2.07296	3.93395	1.27051	3.09635	0.00195921	0.0160655
432	ENSG00000255256	NA	NA	NA	2.33773	3.92918	0.904322	4.34488	1.39e-05	0.000460644
433	ENSG00000275348	NA	NA	NA	2.22238	3.92012	1.14245	3.43134	0.000600615	0.00683596
434	ENSG00000179468	135924	OR9A2	olfactory receptor family 9 subfamily A member 2	3.3958	3.92005	0.932224	4.20505	2.61e-05	0.000732792
435	ENSG00000242510	100288654	NDUFB4P1	NADH:ubiquinone oxidoreductase subunit B4 pseudogene 1	2.78736	3.91924	0.964441	4.06374	4.83e-05	0.00112588
436	ENSG00000267285	NA	NA	NA	3.72746	3.91721	0.754181	5.19399	2.06e-07	2.18e-05
437	ENSG00000251972	106479620	RNU6-123P	RNA, U6 small nuclear 123, pseudogene	4.71803	3.91499	0.793358	4.9347	8.03e-07	5.67e-05
438	ENSG00000234159	NA	NA	NA	3.49929	3.91345	0.902952	4.33406	1.46e-05	0.000475838
439	ENSG00000251889	106481187	RNU4-49P	RNA, U4 small nuclear 49, pseudogene	1.67048	3.91314	1.50042	2.60802	0.00910669	0.0475131
440	ENSG00000207072	100873758	RNU6-39P	RNA, U6 small nuclear 39, pseudogene	2.21895	3.91172	1.10423	3.54249	0.000396372	0.00508119
441	ENSG00000232778	728106	RPL23AP50	ribosomal protein L23a pseudogene 50	4.41149	3.90848	0.753242	5.18888	2.12e-07	2.21e-05
442	ENSG00000221102	100124539	SNORA11B	small nucleolar RNA, H/ACA box 11B	1.9884	3.90693	1.17225	3.33284	0.000859635	0.00887411
443	ENSG00000275090	106481003	RN7SL296P	RNA, 7SL, cytoplasmic 296, pseudogene	1.59732	3.90603	1.29159	3.02419	0.00249299	0.0191184
444	ENSG00000202059	NA	NA	NA	3.01627	3.90482	1.00237	3.89558	9.8e-05	0.00185277
445	ENSG00000240553	NA	NA	NA	3.02269	3.9047	1.02957	3.79257	0.000149097	0.00254618
446	ENSG00000214617	386757	SLC6A10P	solute carrier family 6 member 10, pseudogene	12.251	3.90468	0.708463	5.51148	3.56e-08	6.62e-06
447	ENSG00000240808	100271309	RPL34P24	ribosomal protein L34 pseudogene 24	4.55321	3.90281	0.713928	5.46667	4.59e-08	8e-06
448	ENSG00000235224	NA	NA	NA	2.11815	3.901	1.35097	2.88755	0.00388254	0.0260881
449	ENSG00000242241	106481006	RN7SL306P	RNA, 7SL, cytoplasmic 306, pseudogene	3.58251	3.90069	0.804458	4.84884	1.24e-06	7.62e-05
450	ENSG00000255565	NA	NA	NA	2.663	3.90005	1.01926	3.82634	0.000130061	0.00229015
451	ENSG00000258693	NA	NA	NA	2.76512	3.8994	1.07492	3.62761	0.000286053	0.00402049
452	ENSG00000236398	259285	TAS2R39	taste 2 receptor member 39	1.94046	3.89819	1.37669	2.83157	0.00463207	0.029453
453	ENSG00000264916	106479306	RN7SL230P	RNA, 7SL, cytoplasmic 230, pseudogene	2.47239	3.89665	0.920187	4.23463	2.29e-05	0.000663801
454	ENSG00000257169	NA	NA	NA	1.78909	3.89585	1.26932	3.06925	0.002146	0.0171369
455	ENSG00000250624	109729119	MTCYBP43	MT-CYB pseudogene 43	1.65167	3.89205	1.42124	2.73849	0.00617216	0.0361566
456	ENSG00000229822	100129284	RPS15AP39	ribosomal protein S15a pseudogene 39	4.62819	3.88988	0.764774	5.08631	3.65e-07	3.18e-05
457	ENSG00000236073	NA	NA	NA	2.18249	3.88949	1.00219	3.88099	0.000104031	0.00194117
458	ENSG00000200183	106481253	RNU6-238P	RNA, U6 small nuclear 238, pseudogene	2.34182	3.88747	1.01401	3.83376	0.0001262	0.00223597
459	ENSG00000229875	NA	NA	NA	1.94643	3.88249	1.1283	3.44099	0.000579589	0.00667638
460	ENSG00000242197	100271019	RPL37P14	ribosomal protein L37 pseudogene 14	1.80087	3.88208	0.968397	4.00877	6.1e-05	0.00132127
461	ENSG00000257105	NA	NA	NA	1.77426	3.88204	1.20262	3.228	0.0012466	0.0116111
462	ENSG00000275278	NA	NA	NA	4.37305	3.88134	0.713393	5.44068	5.31e-08	8.66e-06
463	ENSG00000200785	319103	SNORD8	small nucleolar RNA, C/D box 8	3.47714	3.88123	0.971924	3.99334	6.51e-05	0.00138503
464	ENSG00000207326	NA	NA	NA	2.46116	3.88035	1.36933	2.83377	0.00460028	0.0293464
465	ENSG00000250170	NA	NA	NA	3.40655	3.88003	0.845287	4.59019	4.43e-06	0.000195962
466	ENSG00000202412	106481714	RNY3P13	RNY3 pseudogene 13	3.15375	3.87623	1.10659	3.50286	0.000460288	0.00566274
467	ENSG00000211514	768216	MIR454	microRNA 454	1.77827	3.87492	1.07002	3.62136	0.000293059	0.00409538
468	ENSG00000276542	NA	NA	NA	1.78168	3.87406	1.21075	3.19972	0.00137563	0.0124623
469	ENSG00000266288	NA	NA	NA	1.63081	3.87399	1.29352	2.99493	0.00274511	0.0205046
470	ENSG00000279665	NA	NA	NA	2.52465	3.87351	0.877875	4.41236	1.02e-05	0.000363524
471	ENSG00000247911	106480725	HMGN1P12	high mobility group nucleosome binding domain 1 pseudogene 12	2.70241	3.87346	0.993032	3.90064	9.59e-05	0.00182681
472	ENSG00000250280	NA	NA	NA	5.48384	3.87262	0.743327	5.20985	1.89e-07	2.05e-05
473	ENSG00000229087	NA	NA	NA	2.34839	3.87121	1.11489	3.47229	0.000516034	0.00615476
474	ENSG00000257658	NA	NA	NA	2.31997	3.8697	1.23232	3.14016	0.00168855	0.0145036
475	ENSG00000237953	NA	NA	NA	2.54629	3.86938	1.02964	3.75801	0.000171269	0.00280705
476	ENSG00000229327	102031319	EPC1-AS1	EPC1 antisense RNA 1	2.61672	3.86898	0.858268	4.50789	6.55e-06	0.000258943
477	ENSG00000237179	101927577	LINC01797	long intergenic non-protein coding RNA 1797	3.83936	3.86264	0.860925	4.48662	7.24e-06	0.000279245
478	ENSG00000252156	106481224	RNU6-155P	RNA, U6 small nuclear 155, pseudogene	1.55347	3.86125	1.48708	2.59653	0.00941695	0.0486252
479	ENSG00000257438	NA	NA	NA	3.64188	3.85859	0.773253	4.99008	6.04e-07	4.62e-05
480	ENSG00000226759	101926890	DAB1-AS1	DAB1 antisense RNA 1	1.83865	3.85781	1.1181	3.45031	0.000559934	0.00652694
481	ENSG00000230292	100862679	NAALADL2-AS3	NAALADL2 antisense RNA 3	2.04317	3.85673	1.11654	3.45419	0.000551953	0.00646283
482	ENSG00000274841	NA	NA	NA	4.19196	3.85339	0.877401	4.39182	1.12e-05	0.000389692
483	ENSG00000077498	7299	TYR	tyrosinase	2.90985	3.85272	0.676019	5.69913	1.2e-08	3.2e-06
484	ENSG00000200883	NA	NA	NA	1.99896	3.85246	1.32107	2.91616	0.00354371	0.0244247
485	ENSG00000279341	NA	NA	NA	1.68667	3.85193	1.16071	3.31859	0.000904736	0.0091844
486	ENSG00000270577	NA	NA	NA	4.58458	3.85083	0.751119	5.12679	2.95e-07	2.81e-05
487	ENSG00000202514	NA	NA	NA	2.21059	3.84973	1.03253	3.72846	0.000192655	0.00304515
488	ENSG00000258274	101928731	CRADD-AS1	CRADD antisense RNA 1	7.51705	3.84889	0.694863	5.53906	3.04e-08	5.8e-06
489	ENSG00000201800	NA	NA	NA	2.32827	3.84798	1.34939	2.85164	0.00434937	0.0281865
490	ENSG00000261072	NA	NA	NA	3.88335	3.84748	0.815787	4.71629	2.4e-06	0.000122095
491	ENSG00000254060	NA	NA	NA	2.37722	3.84695	0.934694	4.11573	3.86e-05	0.000967296
492	ENSG00000231208	NA	NA	NA	2.70965	3.84682	1.05899	3.63252	0.000280667	0.00395189
493	ENSG00000257474	NA	NA	NA	5.63367	3.84605	0.675639	5.69246	1.25e-08	3.26e-06
494	ENSG00000254582	NA	NA	NA	2.993	3.84531	0.818966	4.69532	2.66e-06	0.000130828
495	ENSG00000229169	NA	NA	NA	1.68473	3.84372	1.35713	2.83224	0.00462227	0.0294289
496	ENSG00000206908	106481632	RNU1-136P	RNA, U1 small nuclear 136, pseudogene	1.95009	3.84285	1.25515	3.06168	0.00220098	0.0174511
497	ENSG00000279465	NA	NA	NA	3.29457	3.84252	0.714676	5.37659	7.59e-08	1.13e-05
498	ENSG00000224412	NA	NA	NA	2.01917	3.83738	1.23426	3.10905	0.0018769	0.0156114
499	ENSG00000227197	NA	NA	NA	3.22944	3.83732	0.978135	3.9231	8.74e-05	0.00170783
500	ENSG00000259335	645204	HNRNPMP1	heterogeneous nuclear ribonucleoprotein M pseudogene 1	3.6161	3.83581	0.80086	4.78961	1.67e-06	9.3e-05
501	ENSG00000255060	NA	NA	NA	1.73427	3.83487	1.06592	3.59771	0.000321027	0.00437055
502	ENSG00000253539	NA	NA	NA	6.14768	3.83483	0.751787	5.10096	3.38e-07	3.02e-05
503	ENSG00000228568	100128605	RPS15AP13	ribosomal protein S15a pseudogene 13	1.79893	3.83458	1.11856	3.42814	0.00060773	0.00688685
504	ENSG00000201428	NA	NA	NA	2.10554	3.83457	1.1585	3.30996	0.000933108	0.00939431
505	ENSG00000259432	NA	NA	NA	1.87644	3.83402	1.11311	3.44443	0.000572265	0.00661164
506	ENSG00000255159	NA	NA	NA	5.07744	3.8304	0.733345	5.22319	1.76e-07	1.93e-05
507	ENSG00000253406	NA	NA	NA	2.3657	3.82955	0.825492	4.63911	3.5e-06	0.00016199
508	ENSG00000242893	106479374	RN7SL413P	RNA, 7SL, cytoplasmic 413, pseudogene	1.69232	3.82916	1.18218	3.23907	0.00119918	0.0112905
509	ENSG00000243986	100419069	ENO1P3	enolase 1 pseudogene 3	1.72484	3.82854	1.20901	3.16668	0.00154191	0.0135783
510	ENSG00000253911	NA	NA	NA	3.27355	3.82771	0.740962	5.16587	2.39e-07	2.4e-05
511	ENSG00000253059	NA	NA	NA	1.98048	3.82754	1.26243	3.0319	0.00243024	0.018781
512	ENSG00000264618	106481122	RN7SL732P	RNA, 7SL, cytoplasmic 732, pseudogene	2.39741	3.8274	1.02326	3.74038	0.000183741	0.00294114
513	ENSG00000225900	NA	NA	NA	4.09894	3.82739	1.01954	3.75405	0.000174	0.00283633
514	ENSG00000206875	106480607	RNU6-761P	RNA, U6 small nuclear 761, pseudogene	2.32718	3.82689	0.930085	4.11456	3.88e-05	0.000969734
515	ENSG00000224972	NA	NA	NA	3.19046	3.82578	0.881886	4.33818	1.44e-05	0.000470545
516	ENSG00000200065	NA	NA	NA	4.16256	3.8189	0.874531	4.3668	1.26e-05	0.000425424
517	ENSG00000238019	NA	NA	NA	1.71294	3.81883	1.15207	3.31474	0.000917281	0.00927767
518	ENSG00000163581	6514	SLC2A2	solute carrier family 2 member 2	2.59365	3.81806	0.971336	3.93072	8.47e-05	0.00166461
519	ENSG00000264160	100616253	MIR4762	microRNA 4762	1.50736	3.8178	1.41068	2.70636	0.00680253	0.0387118
520	ENSG00000239215	100271302	RPL27P12	ribosomal protein L27 pseudogene 12	2.3779	3.81737	1.2095	3.15614	0.00159871	0.0139558
521	ENSG00000125363	265	AMELX	amelogenin X-linked	1.45812	3.81658	1.06117	3.59659	0.000322417	0.0043847
522	ENSG00000236911	NA	NA	NA	2.86555	3.81545	0.859155	4.44093	8.96e-06	0.000327583
523	ENSG00000217488	100421091	LOC100421091	LSM14A, SCD6 homolog A (S. cerevisiae) pseudogene	3.13539	3.81482	0.95378	3.99969	6.34e-05	0.00135795
524	ENSG00000231508	100271308	RPL34P20	ribosomal protein L34 pseudogene 20	1.64596	3.81406	1.18656	3.21438	0.00130729	0.0119877
525	ENSG00000264434	NA	NA	NA	1.99256	3.81404	1.28535	2.96731	0.00300415	0.0218343
526	ENSG00000261095	101928708	LOC101928708	uncharacterized LOC101928708	2.00697	3.81314	0.933806	4.08343	4.44e-05	0.00105769
527	ENSG00000199551	106479808	RNU6-545P	RNA, U6 small nuclear 545, pseudogene	1.63345	3.81204	1.42497	2.67516	0.00746927	0.0413478
528	ENSG00000241101	NA	NA	NA	1.92637	3.80783	0.962116	3.95777	7.57e-05	0.0015364
529	ENSG00000251811	NA	NA	NA	1.5058	3.8075	1.40427	2.71137	0.00670059	0.0383086
530	ENSG00000206746	106479628	RNU6-142P	RNA, U6 small nuclear 142, pseudogene	1.56243	3.80662	1.34722	2.82554	0.00472012	0.0298284
531	ENSG00000207737	406956	MIR181B2	microRNA 181b-2	2.30337	3.80515	1.01974	3.73148	0.000190356	0.0030198
532	ENSG00000238723	NA	NA	NA	2.48805	3.80408	1.05978	3.5895	0.000331316	0.00446705
533	ENSG00000228076	NA	NA	NA	2.50611	3.80353	1.01858	3.73415	0.000188351	0.00299895
534	ENSG00000229294	NA	NA	NA	1.91907	3.8031	1.03773	3.66485	0.000247488	0.00360555
535	ENSG00000222561	106480018	RNU6-1025P	RNA, U6 small nuclear 1025, pseudogene	1.92328	3.80253	1.09179	3.48284	0.000496116	0.00597556
536	ENSG00000234303	101927465	CLYBL-AS1	CLYBL antisense RNA 1	1.31383	3.80215	1.45919	2.60566	0.0091697	0.0477245
537	ENSG00000234136	NA	NA	NA	4.57221	3.79109	0.628874	6.02837	1.66e-09	8.86e-07
538	ENSG00000211590	768219	MIR802	microRNA 802	1.68644	3.79105	1.30903	2.89607	0.00377872	0.025567
539	ENSG00000254141	NA	NA	NA	4.04339	3.7906	0.772418	4.90745	9.23e-07	6.23e-05
540	ENSG00000252906	677679	SCARNA3	small Cajal body-specific RNA 3	2.37371	3.78762	1.00948	3.75205	0.000175392	0.0028507
541	ENSG00000222385	106480883	RN7SKP158	RN7SK pseudogene 158	2.59225	3.78554	1.43343	2.6409	0.00826854	0.0443726
542	ENSG00000265355	100422859	MIR3136	microRNA 3136	2.26835	3.7849	0.836077	4.52697	5.98e-06	0.000242019
543	ENSG00000250383	NA	NA	NA	1.60701	3.78404	1.35482	2.79302	0.00522177	0.0321156
544	ENSG00000202119	106479701	RNU6-302P	RNA, U6 small nuclear 302, pseudogene	1.67637	3.78277	1.19355	3.16936	0.00152777	0.0134964
545	ENSG00000206778	106481244	RNU6-213P	RNA, U6 small nuclear 213, pseudogene	2.11468	3.78112	0.875651	4.31806	1.57e-05	0.000502779
546	ENSG00000248155	NA	NA	NA	1.46806	3.78058	1.23277	3.06674	0.00216409	0.017239
547	ENSG00000265942	106481080	RN7SL577P	RNA, 7SL, cytoplasmic 577, pseudogene	2.30271	3.78052	1.01911	3.70963	0.000207565	0.00319365
548	ENSG00000221333	100313770	MIR548K	microRNA 548k	1.54944	3.78049	1.41659	2.66873	0.00761391	0.0419543
549	ENSG00000264843	NA	NA	NA	2.03469	3.78013	1.02525	3.68705	0.000226872	0.0034016
550	ENSG00000240047	100271258	RPS3AP32	RPS3A pseudogene 32	1.67999	3.77834	1.36047	2.77723	0.00548245	0.0332805
551	ENSG00000264186	NA	NA	NA	1.60691	3.7777	0.993768	3.80139	0.000143887	0.00247016
552	ENSG00000156269	84779	NAA11	N-alpha-acetyltransferase 11, NatA catalytic subunit	6.97337	3.77756	0.767276	4.92335	8.51e-07	5.88e-05
553	ENSG00000218643	100131913	RPL5P20	ribosomal protein L5 pseudogene 20	2.30629	3.77607	1.01838	3.7079	0.000208984	0.00320725
554	ENSG00000273571	NA	NA	NA	1.58983	3.77452	1.25467	3.00838	0.00262641	0.019838
555	ENSG00000207109	109617024	SNORD38C	small nucleolar RNA, C/D box 38C	1.70519	3.77243	1.36462	2.76446	0.00570179	0.0342221
556	ENSG00000251187	NA	NA	NA	6.03607	3.77069	0.709006	5.31827	1.05e-07	1.37e-05
557	ENSG00000224626	NA	NA	NA	3.22068	3.7702	0.809415	4.65793	3.19e-06	0.000150176
558	ENSG00000277035	NA	NA	NA	2.10823	3.76993	0.896611	4.20464	2.61e-05	0.00073348
559	ENSG00000263813	100500878	MIR3679	microRNA 3679	1.58205	3.76641	1.35355	2.78262	0.00539222	0.0329274
560	ENSG00000206784	NA	NA	NA	2.05809	3.7638	1.35238	2.78309	0.00538437	0.0329033
561	ENSG00000253980	NA	NA	NA	2.62073	3.76365	0.913767	4.11882	3.81e-05	0.000959072
562	ENSG00000274954	NA	NA	NA	1.56507	3.75851	1.28386	2.92751	0.00341691	0.0238746
563	ENSG00000238531	100113382	SNORD105B	small nucleolar RNA, C/D box 105B	1.95414	3.75786	1.23392	3.04545	0.00232332	0.0181594
564	ENSG00000201700	767563	SNORD113-3	small nucleolar RNA, C/D box 113-3	1.34801	3.75531	0.959837	3.91245	9.14e-05	0.0017626
565	ENSG00000229235	100271342	RPL37P18	ribosomal protein L37 pseudogene 18	1.69569	3.75522	1.32014	2.84456	0.00444726	0.0286603
566	ENSG00000228125	NA	NA	NA	1.61156	3.75401	1.18123	3.17804	0.00148272	0.0131939
567	ENSG00000201071	NA	NA	NA	2.57288	3.75335	0.932109	4.02672	5.66e-05	0.00124645
568	ENSG00000267349	NA	NA	NA	1.94174	3.752	0.94768	3.95914	7.52e-05	0.00153318
569	ENSG00000259866	100420642	LOC100420642	Rho GTPase activating protein 20 pseudogene	1.63176	3.75177	1.2973	2.89199	0.00382809	0.0257977
570	ENSG00000184148	163778	SPRR4	small proline rich protein 4	3.02276	3.75118	1.18945	3.15371	0.00161209	0.0140432
571	ENSG00000207952	693209	MIR624	microRNA 624	1.7791	3.74926	1.26625	2.96092	0.00306723	0.0221322
572	ENSG00000253093	100873441	RNA5SP179	RNA, 5S ribosomal pseudogene 179	2.09043	3.74703	1.28118	2.92466	0.00344834	0.0240173
573	ENSG00000226890	NA	NA	NA	3.6282	3.74306	0.714009	5.24231	1.59e-07	1.8e-05
574	ENSG00000257146	NA	NA	NA	1.83345	3.73873	1.37161	2.7258	0.00641458	0.0371445
575	ENSG00000233471	100287635	KRT18P62	keratin 18 pseudogene 62	1.97786	3.73833	0.895385	4.17511	2.98e-05	0.000805424
576	ENSG00000236535	NA	NA	NA	3.57665	3.73741	0.861038	4.34058	1.42e-05	0.000466591
577	ENSG00000200314	NA	NA	NA	2.22638	3.735	0.970523	3.84844	0.000118871	0.00213842
578	ENSG00000229456	100533695	RLIMP1	ring finger protein, LIM domain interacting pseudogene 1	8.64027	3.73353	0.703991	5.30337	1.14e-07	1.45e-05
579	ENSG00000248585	NA	NA	NA	3.94363	3.72929	0.738165	5.05211	4.37e-07	3.62e-05
580	ENSG00000207382	NA	NA	NA	1.60097	3.72671	1.11124	3.35365	0.000797533	0.00841995
581	ENSG00000232381	81243	OR52U1P	olfactory receptor family 52 subfamily U member 1 pseudogene	2.24199	3.72608	0.908575	4.10102	4.11e-05	0.00100893
582	ENSG00000270772	100132534	PDHA1P1	PDHA1 pseudogene 1	2.46245	3.72554	1.08417	3.4363	0.000589713	0.00675367
583	ENSG00000258869	100132612	LINC02312	long intergenic non-protein coding RNA 2312	2.89957	3.72487	1.03711	3.5916	0.000328653	0.00444495
584	ENSG00000259545	NA	NA	NA	3.94089	3.72376	0.753391	4.94266	7.71e-07	5.48e-05
585	ENSG00000246422	100505658	DIAPH1-AS1	DIAPH1 antisense RNA 1	6.13269	3.72345	0.742666	5.01363	5.34e-07	4.22e-05
586	ENSG00000267587	NA	NA	NA	3.17574	3.72273	0.835886	4.45364	8.44e-06	0.00031269
587	ENSG00000235427	NA	NA	NA	4.11647	3.72227	0.771721	4.82334	1.41e-06	8.26e-05
588	ENSG00000228995	100873221	MTND1P9	MT-ND1 pseudogene 9	3.43893	3.72184	0.800307	4.65051	3.31e-06	0.00015429
589	ENSG00000249713	101929109	LOC101929109	uncharacterized LOC101929109	2.96995	3.72162	0.756762	4.91782	8.75e-07	5.98e-05
590	ENSG00000224563	100873917	LPP-AS1	LPP antisense RNA 1	2.83221	3.72089	0.908556	4.09539	4.21e-05	0.00102349
591	ENSG00000264472	NA	NA	NA	5.54859	3.7194	0.663121	5.60894	2.04e-08	4.44e-06
592	ENSG00000253430	NA	NA	NA	1.80747	3.71807	0.949032	3.91775	8.94e-05	0.00173833
593	ENSG00000277118	NA	NA	NA	2.35001	3.71551	1.11761	3.32451	0.000885738	0.0090533
594	ENSG00000239926	NA	NA	NA	3.66943	3.71338	0.88027	4.21845	2.46e-05	0.000702588
595	ENSG00000279250	NA	NA	NA	5.82653	3.71251	0.801266	4.6333	3.6e-06	0.000166017
596	ENSG00000221264	100302112	MIR1284	microRNA 1284	1.80297	3.71198	1.05219	3.52785	0.000418943	0.00529068
597	ENSG00000200882	106481911	RNU6-681P	RNA, U6 small nuclear 681, pseudogene	1.64999	3.7107	1.2093	3.06847	0.00215161	0.0171711
598	ENSG00000204011	NA	NA	NA	4.72843	3.70966	0.581975	6.37427	1.84e-10	1.8e-07
599	ENSG00000228423	NA	NA	NA	2.16014	3.70799	1.05143	3.52661	0.000420922	0.0053071
600	ENSG00000255358	NA	NA	NA	4.56924	3.70716	0.699201	5.30199	1.15e-07	1.45e-05
601	ENSG00000248629	NA	NA	NA	1.77724	3.70659	1.21315	3.05534	0.00224803	0.0177341
602	ENSG00000200575	106479749	RNU6-414P	RNA, U6 small nuclear 414, pseudogene	2.47642	3.70622	1.26937	2.91973	0.0035033	0.024262
603	ENSG00000225542	100874216	ZNF385D-AS1	ZNF385D antisense RNA 1	2.01992	3.70585	1.22513	3.02486	0.00248749	0.0190838
604	ENSG00000270900	100422452	NUDT19P4	NUDT19 pseudogene 4	1.71121	3.7012	1.15736	3.19796	0.00138403	0.0125181
605	ENSG00000219384	100420052	LOC100420052	poly(rC) binding protein 2 pseudogene	2.09794	3.7005	1.10538	3.34772	0.0008148	0.00854446
606	ENSG00000226545	100128662	RPL27P3	ribosomal protein L27 pseudogene	2.33386	3.70045	1.10413	3.35147	0.000803851	0.008466
607	ENSG00000242256	106480484	RN7SL57P	RNA, 7SL, cytoplasmic 57, pseudogene	2.7826	3.69969	1.18533	3.12123	0.00180095	0.0151938
608	ENSG00000240411	100270837	RPL5P16	ribosomal protein L5 pseudogene 16	1.56128	3.69572	1.34614	2.74542	0.00604344	0.0357085
609	ENSG00000233659	NA	NA	NA	1.71562	3.69411	1.12227	3.29163	0.000996075	0.00985807
610	ENSG00000223044	106481218	RNU6-130P	RNA, U6 small nuclear 130, pseudogene	3.55029	3.69363	0.734468	5.02899	4.93e-07	4.01e-05
611	ENSG00000223280	100873765	RNU6-57P	RNA, U6 small nuclear 57, pseudogene	2.1505	3.69303	0.992065	3.72257	0.000197205	0.00308829
612	ENSG00000232111	NA	NA	NA	2.91999	3.69283	0.812177	4.54683	5.45e-06	0.000225454
613	ENSG00000178021	388951	TSPYL6	TSPY like 6	6.44845	3.69261	0.690463	5.34802	8.89e-08	1.23e-05
614	ENSG00000255051	NA	NA	NA	1.94948	3.6912	0.863274	4.27582	1.9e-05	0.000580416
615	ENSG00000220867	106481677	HSPE1P26	heat shock protein family E (Hsp10) member 1 pseudogene 26	3.49763	3.691	0.687688	5.36727	7.99e-08	1.17e-05
616	ENSG00000256134	NA	NA	NA	2.85093	3.69074	0.789887	4.67249	2.98e-06	0.000142488
617	ENSG00000207281	NA	NA	NA	1.50264	3.68971	1.23428	2.98937	0.00279557	0.0207901
618	ENSG00000199732	NA	NA	NA	2.46956	3.68922	1.115	3.30871	0.00093728	0.0094266
619	ENSG00000234890	NA	NA	NA	1.90718	3.68915	1.17635	3.1361	0.0017121	0.014635
620	ENSG00000259258	NA	NA	NA	1.92906	3.6837	0.754327	4.88343	1.04e-06	6.77e-05
621	ENSG00000230826	NA	NA	NA	3.26278	3.68343	0.792069	4.65039	3.31e-06	0.00015429
622	ENSG00000261780	100505817	LINC02582	long intergenic non-protein coding RNA 2582	1.76118	3.67885	1.15475	3.18585	0.00144328	0.0129283
623	ENSG00000232032	NA	NA	NA	1.94253	3.67713	1.09487	3.35851	0.000783641	0.00830464
624	ENSG00000265684	106481026	RN7SL378P	RNA, 7SL, cytoplasmic 378, pseudogene	1.68978	3.67605	1.24111	2.96191	0.00305737	0.0220827
625	ENSG00000280280	NA	NA	NA	1.48855	3.67491	1.17817	3.11915	0.00181373	0.0152486
626	ENSG00000277797	NA	NA	NA	2.20836	3.67317	0.986379	3.7239	0.000196171	0.0030845
627	ENSG00000275607	NA	NA	NA	2.19974	3.67265	0.940231	3.90612	9.38e-05	0.00179178
628	ENSG00000236564	100130391	YWHAQP5	YWHAQ pseudogene 5	4.21043	3.6704	0.812085	4.51973	6.19e-06	0.000247634
629	ENSG00000271237	109729125	HMGB1P50	high mobility group box 1 pseudogene 50	2.85723	3.66852	0.749875	4.89218	9.97e-07	6.57e-05
630	ENSG00000232290	NA	NA	NA	3.79873	3.66342	0.758774	4.82808	1.38e-06	8.18e-05
631	ENSG00000237327	NA	NA	NA	2.89295	3.66334	0.742822	4.93165	8.15e-07	5.73e-05
632	ENSG00000199381	100873779	RNU6-79P	RNA, U6 small nuclear 79, pseudogene	1.57725	3.66287	1.29957	2.81852	0.00482456	0.0303559
633	ENSG00000223584	100421599	TVP23CP1	TVP23C pseudogene 1	2.95588	3.66245	1.01931	3.59307	0.000326804	0.00442958
634	ENSG00000250098	NA	NA	NA	1.57994	3.66191	1.29324	2.83158	0.00463188	0.029453
635	ENSG00000184029	10281	DSCR4	Down syndrome critical region 4	3.84642	3.66036	1.41315	2.59022	0.00959142	0.0492012
636	ENSG00000280443	NA	NA	NA	1.87533	3.65955	1.04481	3.50259	0.000460766	0.00566683
637	ENSG00000224973	100506195	LARGE-AS1	LARGE antisense RNA 1	5.30917	3.65923	0.670371	5.45853	4.8e-08	8.16e-06
638	ENSG00000254638	NA	NA	NA	2.4973	3.65758	0.748608	4.88584	1.03e-06	6.72e-05
639	ENSG00000207484	NA	NA	NA	1.81011	3.65672	0.959937	3.80934	0.00013934	0.00241011
640	ENSG00000252657	NA	NA	NA	1.70701	3.65637	1.03036	3.54864	0.000387224	0.00499158
641	ENSG00000230482	NA	NA	NA	4.06172	3.65553	0.697499	5.24091	1.6e-07	1.81e-05
642	ENSG00000240767	106481000	RN7SL288P	RNA, 7SL, cytoplasmic 288, pseudogene	1.80056	3.65346	1.26507	2.88795	0.00387759	0.0260594
643	ENSG00000265056	100422862	MIR548S	microRNA 548s	1.69001	3.65183	1.16115	3.14501	0.00166084	0.0143349
644	ENSG00000224462	727859	C4BPAP1	C4BPA pseudogene 1	2.47493	3.6507	1.03671	3.52144	0.000429204	0.00537509
645	ENSG00000240002	NA	NA	NA	3.36062	3.65024	1.06171	3.43808	0.000585858	0.00672809
646	ENSG00000279251	NA	NA	NA	1.97002	3.65019	1.18364	3.08387	0.00204325	0.0165772
647	ENSG00000274328	NA	NA	NA	2.18237	3.64998	1.24675	2.92759	0.00341603	0.0238746
648	ENSG00000230300	NA	NA	NA	2.78496	3.64901	0.755064	4.83272	1.35e-06	8.08e-05
649	ENSG00000243333	106479285	RN7SL174P	RNA, 7SL, cytoplasmic 174, pseudogene	1.39032	3.64651	1.26074	2.89235	0.00382372	0.0257791
650	ENSG00000252985	NA	NA	NA	2.73298	3.64309	0.821878	4.43264	9.31e-06	0.000337853
651	ENSG00000263584	100616151	MIR4480	microRNA 4480	1.96211	3.64183	1.22194	2.98037	0.00287903	0.0212049
652	ENSG00000227832	NA	NA	NA	1.40363	3.63932	1.28443	2.83342	0.00460529	0.0293688
653	ENSG00000241187	100271172	RPL21P57	ribosomal protein L21 pseudogene 57	4.09552	3.63833	0.750265	4.84939	1.24e-06	7.62e-05
654	ENSG00000264217	NA	NA	NA	2.95412	3.63746	1.05483	3.44839	0.000563949	0.00655629
655	ENSG00000259415	NA	NA	NA	1.67178	3.63633	1.03418	3.51616	0.000437841	0.00544833
656	ENSG00000222213	106479826	RNU6-588P	RNA, U6 small nuclear 588, pseudogene	1.84208	3.63577	1.01899	3.56803	0.000359676	0.00471282
657	ENSG00000274551	NA	NA	NA	2.54118	3.63542	0.905713	4.01387	5.97e-05	0.00129877
658	ENSG00000251934	106480069	RNU6-1143P	RNA, U6 small nuclear 1143, pseudogene	1.99094	3.63481	0.92097	3.94672	7.92e-05	0.0015892
659	ENSG00000103310	7783	ZP2	zona pellucida glycoprotein 2	17.5603	3.6323	0.742399	4.89265	9.95e-07	6.57e-05
660	ENSG00000239627	100270923	RPL12P20	ribosomal protein L12 pseudogene 20	1.69957	3.62967	1.21315	2.99193	0.00277217	0.0206712
661	ENSG00000237731	100421428	RNGTTP1	RNA guanylyltransferase and 5'-phosphatase pseudogene 1	1.6443	3.62818	0.933937	3.88482	0.000102405	0.00191724
662	ENSG00000257979	106480680	SNRPGP18	small nuclear ribonucleoprotein polypeptide G pseudogene 18	1.55265	3.62424	1.37932	2.62755	0.00860033	0.0456205
663	ENSG00000236521	100533674	NPAP1P4	nuclear pore associated protein 1 pseudogene 4	1.56598	3.62336	1.24854	2.90208	0.00370696	0.0252223
664	ENSG00000248654	107075289	MTCO3P44	MT-CO3 pseudogene 44	1.3258	3.62132	1.21853	2.97187	0.00295993	0.021599
665	ENSG00000211867	28733	TRAJ22	T cell receptor alpha joining 22	2.29816	3.62055	0.970205	3.73174	0.000190164	0.00301798
666	ENSG00000207438	NA	NA	NA	1.83636	3.61601	0.938084	3.85467	0.000115884	0.0020982
667	ENSG00000238297	NA	NA	NA	1.32334	3.61523	1.2142	2.97746	0.00290643	0.0213264
668	ENSG00000221510	100313829	MIR548O	microRNA 548o	3.29038	3.61461	0.830338	4.35318	1.34e-05	0.00044772
669	ENSG00000264978	106481094	RN7SL630P	RNA, 7SL, cytoplasmic 630, pseudogene	1.36652	3.61304	1.27609	2.83133	0.0046355	0.0294633
670	ENSG00000232131	104355145	NCOA7-AS1	NCOA7 antisense RNA 1	4.42044	3.61186	0.958856	3.76684	0.000165328	0.00274538
671	ENSG00000225711	NA	NA	NA	4.84797	3.61182	0.765587	4.71772	2.39e-06	0.000121502
672	ENSG00000212205	NA	NA	NA	3.29817	3.61133	0.69855	5.16975	2.34e-07	2.39e-05
673	ENSG00000266977	NA	NA	NA	1.6222	3.60751	1.10344	3.26934	0.00107797	0.0104591
674	ENSG00000225781	346517	OR6V1	olfactory receptor family 6 subfamily V member 1	1.56364	3.60735	1.14735	3.14407	0.00166617	0.0143682
675	ENSG00000270893	NA	NA	NA	1.7331	3.60362	1.0963	3.28706	0.00101239	0.00997156
676	ENSG00000261250	NA	NA	NA	2.60575	3.6009	0.825926	4.35983	1.3e-05	0.000436935
677	ENSG00000258571	NA	NA	NA	4.02397	3.59977	0.678212	5.30773	1.11e-07	1.43e-05
678	ENSG00000250428	100130448	MRS2P1	MRS2 pseudogene 1	1.54475	3.59699	1.05907	3.39638	0.000682841	0.00750088
679	ENSG00000203437	100422622	LOC100422622	TAF10 RNA polymerase II, TATA box binding protein (TBP)-associated factor, 30kDa pseudogene	1.549	3.59651	0.997664	3.60493	0.000312239	0.00430036
680	ENSG00000260582	100420710	TPST2P1	tyrosylprotein sulfotransferase 2 pseudogene 1	1.3647	3.59624	1.26221	2.84917	0.0043834	0.0283423
681	ENSG00000206072	89778	SERPINB11	serpin family B member 11	2.41798	3.59563	0.944929	3.80519	0.000141697	0.00244115
682	ENSG00000201198	106481456	RNU6-879P	RNA, U6 small nuclear 879, pseudogene	1.80414	3.59539	1.25706	2.86015	0.00423443	0.0276954
683	ENSG00000255157	110806270	DEFB130C	defensin beta 130C (pseudogene)	1.47325	3.59537	1.17765	3.053	0.00226564	0.0178268
684	ENSG00000266160	106479445	RN7SL612P	RNA, 7SL, cytoplasmic 612, pseudogene	1.68449	3.59238	1.07102	3.35416	0.00079605	0.0084156
685	ENSG00000252723	106481395	RNU6-677P	RNA, U6 small nuclear 677, pseudogene	1.94884	3.59204	0.950188	3.78035	0.000156608	0.0026353
686	ENSG00000220446	NA	NA	NA	1.96228	3.59147	1.1792	3.04569	0.00232149	0.0181487
687	ENSG00000181541	10586	MAB21L2	mab-21 like 2	4.90148	3.59134	0.658343	5.45511	4.89e-08	8.24e-06
688	ENSG00000279020	147276	C18orf15	chromosome 18 putative open reading frame 15	6.33894	3.58982	0.608696	5.89757	3.69e-09	1.49e-06
689	ENSG00000201034	NA	NA	NA	1.29644	3.58831	1.32489	2.7084	0.00676093	0.0385593
690	ENSG00000249318	NA	NA	NA	1.63998	3.58785	1.31471	2.72902	0.00635236	0.0368805
691	ENSG00000279620	NA	NA	NA	3.97376	3.5841	0.702059	5.10512	3.31e-07	3e-05
692	ENSG00000227911	NA	NA	NA	1.71923	3.57998	1.0553	3.39237	0.000692902	0.0075683
693	ENSG00000252294	106481367	RNU6-589P	RNA, U6 small nuclear 589, pseudogene	1.35287	3.57974	1.33833	2.67478	0.00747792	0.0413739
694	ENSG00000224007	NA	NA	NA	1.91797	3.57875	1.1531	3.1036	0.00191184	0.0157864
695	ENSG00000254622	399876	NAV2-AS4	NAV2 antisense RNA 4	1.3138	3.57734	1.15021	3.11017	0.0018698	0.0155837
696	ENSG00000250614	NA	NA	NA	2.73791	3.57365	0.796163	4.48859	7.17e-06	0.000277369
697	ENSG00000279502	NA	NA	NA	2.24533	3.57312	1.04309	3.4255	0.000613659	0.00693536
698	ENSG00000207029	106478921	RNU6-43P	RNA, U6 small nuclear 43, pseudogene	1.97089	3.57093	1.14186	3.12728	0.0017643	0.0149602
699	ENSG00000171201	10879	SMR3B	submaxillary gland androgen regulated protein 3B	21.586	3.57006	0.921735	3.8732	0.000107418	0.0019854
700	ENSG00000225084	101927839	LOC101927839	uncharacterized LOC101927839	2.8538	3.56967	0.992117	3.59803	0.000320636	0.00436675
701	ENSG00000255882	NA	NA	NA	2.09674	3.56907	0.779532	4.57848	4.68e-06	0.00020334
702	ENSG00000200086	106481315	RNU6-433P	RNA, U6 small nuclear 433, pseudogene	1.90016	3.56871	1.35289	2.63785	0.00834342	0.0446762
703	ENSG00000231918	730100	LOC730100	uncharacterized LOC730100	1.80319	3.568	0.92921	3.83982	0.000123125	0.00219907
704	ENSG00000240723	106481027	RN7SL382P	RNA, 7SL, cytoplasmic 382, pseudogene	3.68001	3.56793	0.813269	4.38714	1.15e-05	0.000396776
705	ENSG00000213987	NA	NA	NA	1.68754	3.56653	0.978456	3.64506	0.000267331	0.00382056
706	ENSG00000187747	340980	OR52B6	olfactory receptor family 52 subfamily B member 6	3.0938	3.56478	0.903993	3.94337	8.03e-05	0.00160086
707	ENSG00000134812	2694	CBLIF	cobalamin binding intrinsic factor	2.54401	3.56221	0.821207	4.33777	1.44e-05	0.000471018
708	ENSG00000276396	NA	NA	NA	1.38004	3.56207	1.08097	3.29525	0.000983358	0.00976748
709	ENSG00000268293	NA	NA	NA	1.38515	3.55899	1.08332	3.28527	0.00101884	0.0100177
710	ENSG00000184111	100271272	RPL11P4	ribosomal protein L11 pseudogene 4	1.82896	3.55713	0.994406	3.57714	0.00034738	0.00460733
711	ENSG00000248753	NA	NA	NA	1.44165	3.55566	1.23079	2.88892	0.00386569	0.0260018
712	ENSG00000241787	100873241	MTND4P16	MT-ND4 pseudogene 16	1.27383	3.55325	1.26553	2.80772	0.0049894	0.0311274
713	ENSG00000237939	NA	NA	NA	1.38603	3.55181	1.05051	3.38104	0.000722126	0.00780947
714	ENSG00000235183	111644142	SRP14P3	signal recognition particle 14 pseudogene 3	1.69584	3.55153	0.839039	4.23285	2.31e-05	0.000666871
715	ENSG00000257472	NA	NA	NA	1.57092	3.55114	1.05185	3.3761	0.00073521	0.00792029
716	ENSG00000197123	168417	ZNF679	zinc finger protein 679	1.29674	3.54868	1.20263	2.95078	0.00316976	0.022637
717	ENSG00000223973	NA	NA	NA	3.08475	3.54827	0.711316	4.98832	6.09e-07	4.66e-05
718	ENSG00000206715	106479762	RNU6-444P	RNA, U6 small nuclear 444, pseudogene	2.49691	3.54826	0.894309	3.9676	7.26e-05	0.00149849
719	ENSG00000211849	28715	TRAJ40	T cell receptor alpha joining 40	1.68271	3.54648	1.21143	2.92751	0.0034169	0.0238746
720	ENSG00000206595	106480617	RNU6-877P	RNA, U6 small nuclear 877, pseudogene	1.85586	3.54527	1.12904	3.14007	0.0016891	0.0145051
721	ENSG00000199875	NA	NA	NA	2.93482	3.54373	0.730216	4.85298	1.22e-06	7.53e-05
722	ENSG00000248553	81261	OR52H2P	olfactory receptor family 52 subfamily H member 2 pseudogene	1.95412	3.54363	1.27147	2.78703	0.0053193	0.0326025
723	ENSG00000270986	NA	NA	NA	2.54999	3.542	0.773841	4.57717	4.71e-06	0.000204164
724	ENSG00000264559	100422880	MIR3162	microRNA 3162	1.47206	3.5413	1.29367	2.73741	0.00619251	0.0362487
725	ENSG00000226017	100874243	PRICKLE2-AS3	PRICKLE2 antisense RNA 3	4.11748	3.53986	0.702357	5.03997	4.66e-07	3.84e-05
726	ENSG00000251834	106481280	RNU6-319P	RNA, U6 small nuclear 319, pseudogene	1.49284	3.53947	1.29106	2.74151	0.0061157	0.035939
727	ENSG00000268469	100421709	BNIP3P38	BCL2 interacting protein 3 pseudogene 38	1.76393	3.5394	1.0878	3.25372	0.00113903	0.0108472
728	ENSG00000238025	100420920	ZDHHC4P1	zinc finger DHHC-type containing 4 pseudogene 1	7.50821	3.53936	0.723741	4.89036	1.01e-06	6.61e-05
729	ENSG00000228349	692146	RPS26P4	ribosomal protein S26 pseudogene 4	2.48401	3.53774	0.672005	5.26445	1.41e-07	1.67e-05
730	ENSG00000228108	NA	NA	NA	4.27097	3.53655	0.763597	4.63144	3.63e-06	0.000167317
731	ENSG00000211861	28727	TRAJ28	T cell receptor alpha joining 28	2.25273	3.53558	0.903496	3.91322	9.11e-05	0.00176077
732	ENSG00000240198	100874200	ARHGEF3-AS1	ARHGEF3 antisense RNA 1	1.67256	3.53459	1.2205	2.89601	0.00377946	0.025567
733	ENSG00000223113	100873503	RNA5SP247	RNA, 5S ribosomal pseudogene 247	3.39095	3.53241	0.851849	4.14675	3.37e-05	0.000880778
734	ENSG00000207508	106480651	RNU6-1237P	RNA, U6 small nuclear 1237, pseudogene	1.51912	3.52533	1.19196	2.95758	0.00310059	0.0222865
735	ENSG00000199883	NA	NA	NA	1.37538	3.5245	1.07773	3.27031	0.00107431	0.0104295
736	ENSG00000234066	338399	TAS2R62P	taste 2 receptor member 62 pseudogene	1.55532	3.5227	1.2838	2.74396	0.00607036	0.0357799
737	ENSG00000264705	NA	NA	NA	9.54482	3.52124	0.515089	6.83618	8.13e-12	1.59e-08
738	ENSG00000253437	106480003	RNU6-988P	RNA, U6 small nuclear 988, pseudogene	2.76853	3.51881	0.840872	4.18472	2.86e-05	0.000780243
739	ENSG00000267743	105372143	LOC105372143	uncharacterized LOC105372143	1.34627	3.51856	1.17377	2.99765	0.00272071	0.0203574
740	ENSG00000206880	106480658	RNU6-1310P	RNA, U6 small nuclear 1310, pseudogene	3.21595	3.51789	0.813958	4.32196	1.55e-05	0.000495702
741	ENSG00000200118	NA	NA	NA	1.17949	3.51643	1.30871	2.68694	0.00721102	0.0403431
742	ENSG00000164893	157724	SLC7A13	solute carrier family 7 member 13	2.72684	3.51508	0.773628	4.54363	5.53e-06	0.000227185
743	ENSG00000232857	NA	NA	NA	1.55783	3.51311	1.30299	2.69618	0.00701387	0.0395687
744	ENSG00000243398	106480959	RN7SL141P	RNA, 7SL, cytoplasmic 141, pseudogene	2.38317	3.50969	1.05714	3.31997	0.000900255	0.00916511
745	ENSG00000270174	101927950	LOC101927950	uncharacterized LOC101927950	4.9801	3.50963	0.601014	5.83951	5.24e-09	1.88e-06
746	ENSG00000259177	NA	NA	NA	2.0551	3.50886	1.12068	3.13101	0.00174205	0.0148262
747	ENSG00000226254	100861469	PTP4A1P3	PTP4A1 pseudogene 3	1.2218	3.50685	1.26743	2.76689	0.00565941	0.0340567
748	ENSG00000264725	100422908	MIR3129	microRNA 3129	1.24049	3.50666	1.20636	2.90682	0.00365127	0.0249591
749	ENSG00000230542	100359394	LINC00102	long intergenic non-protein coding RNA 102	4.86271	3.50641	0.631079	5.55622	2.76e-08	5.4e-06
750	ENSG00000187690	340602	EZHIP	EZH inhibitory protein	8.35218	3.50459	0.629787	5.56471	2.63e-08	5.23e-06
751	ENSG00000279476	NA	NA	NA	8.16798	3.50048	0.574279	6.09543	1.09e-09	6.56e-07
752	ENSG00000225832	NA	NA	NA	2.45096	3.49928	0.787197	4.44524	8.78e-06	0.000322396
753	ENSG00000270832	100130664	LOC100130664	cytidine/uridine monophosphate kinase 1 pseudogene	2.38289	3.49861	0.898086	3.89563	9.79e-05	0.00185277
754	ENSG00000248696	NA	NA	NA	1.83296	3.49791	0.985391	3.54977	0.000385563	0.00497526
755	ENSG00000229948	NA	NA	NA	3.34246	3.49772	0.693767	5.04163	4.62e-07	3.81e-05
756	ENSG00000223965	NA	NA	NA	5.1686	3.4939	0.713582	4.89629	9.77e-07	6.48e-05
757	ENSG00000127362	50831	TAS2R3	taste 2 receptor member 3	8.80104	3.49205	0.651314	5.36155	8.25e-08	1.18e-05
758	ENSG00000201113	106480598	RNU6-647P	RNA, U6 small nuclear 647, pseudogene	1.48556	3.49138	1.10782	3.15158	0.00162391	0.0141254
759	ENSG00000199567	NA	NA	NA	2.2689	3.4912	1.19024	2.93318	0.0033551	0.0235869
760	ENSG00000272219	NA	NA	NA	6.25441	3.48799	0.640226	5.44805	5.09e-08	8.47e-06
761	ENSG00000226989	NA	NA	NA	1.95441	3.48689	0.85567	4.07504	4.6e-05	0.00108815
762	ENSG00000227395	100874401	EIF2AP4	eukaryotic translation initiation factor 2A pseudogene 4	4.39784	3.48467	0.91217	3.8202	0.000133342	0.00233426
763	ENSG00000248730	100852408	EGFLAM-AS4	EGFLAM antisense RNA 4	1.56453	3.48404	0.875381	3.98002	6.89e-05	0.00144368
764	ENSG00000280344	NA	NA	NA	2.76788	3.48362	0.67102	5.19152	2.09e-07	2.2e-05
765	ENSG00000163825	83597	RTP3	receptor transporter protein 3	13.3697	3.48292	0.702875	4.95525	7.22e-07	5.25e-05
766	ENSG00000201794	106480873	RN7SKP130	RN7SK pseudogene 130	1.71777	3.47899	1.16736	2.98023	0.00288035	0.0212107
767	ENSG00000272406	NA	NA	NA	3.04159	3.47498	0.723633	4.80213	1.57e-06	8.89e-05
768	ENSG00000200637	100873866	RNU5F-3P	RNA, U5F small nuclear 3, pseudogene	2.09771	3.47345	1.01629	3.41778	0.000631349	0.00708714
769	ENSG00000263477	NA	NA	NA	2.38834	3.47283	0.927351	3.74489	0.000180472	0.00290188
770	ENSG00000202512	NA	NA	NA	3.02801	3.47208	0.909481	3.81766	0.000134726	0.00235533
771	ENSG00000218872	100271057	RPS12P13	ribosomal protein S12 pseudogene 13	1.49524	3.47146	0.879291	3.94802	7.88e-05	0.0015838
772	ENSG00000238156	NA	NA	NA	1.86644	3.47144	0.953474	3.64083	0.000271762	0.0038613
773	ENSG00000207450	NA	NA	NA	1.32157	3.47089	1.04699	3.31512	0.000916044	0.00927029
774	ENSG00000223647	105374449	LINC01946	long intergenic non-protein coding RNA 1946	1.60654	3.47069	1.10335	3.1456	0.00165746	0.0143225
775	ENSG00000231758	NA	NA	NA	8.80207	3.4702	0.622906	5.57099	2.53e-08	5.13e-06
776	ENSG00000260089	1596	ADAM3B	ADAM metallopeptidase domain 3B (pseudogene)	1.30837	3.46962	1.3351	2.59876	0.00935604	0.0483748
777	ENSG00000124157	6407	SEMG2	semenogelin 2	1.3016	3.46961	1.26808	2.73611	0.006217	0.0363485
778	ENSG00000254065	NA	NA	NA	4.91459	3.46742	0.601419	5.76541	8.15e-09	2.5e-06
779	ENSG00000201747	106481978	RNU6-534P	RNA, U6 small nuclear 534, pseudogene	1.5961	3.46737	1.03523	3.34938	0.000809929	0.00850937
780	ENSG00000215720	NA	NA	NA	4.46718	3.46436	0.693135	4.9981	5.79e-07	4.49e-05
781	ENSG00000132446	53940	FTHL17	ferritin heavy chain like 17	12.2676	3.46361	0.991862	3.49203	0.000479366	0.00583316
782	ENSG00000259682	NA	NA	NA	2.59174	3.46001	0.860711	4.01994	5.82e-05	0.00127495
783	ENSG00000199886	106479677	RNU6-249P	RNA, U6 small nuclear 249, pseudogene	1.47105	3.45895	1.29719	2.66648	0.0076649	0.0421434
784	ENSG00000256721	NA	NA	NA	2.62655	3.45821	0.95611	3.61696	0.000298081	0.00415961
785	ENSG00000255548	NA	NA	NA	1.54323	3.45619	0.849688	4.06759	4.75e-05	0.00111539
786	ENSG00000212260	106479887	RNU6-724P	RNA, U6 small nuclear 724, pseudogene	1.42227	3.45571	1.22373	2.82393	0.00474392	0.0299643
787	ENSG00000211863	28729	TRAJ26	T cell receptor alpha joining 26	1.85022	3.4556	0.99057	3.4885	0.000485742	0.00588962
788	ENSG00000252763	106480210	RNU2-31P	RNA, U2 small nuclear 31, pseudogene	1.4012	3.45443	1.18101	2.92497	0.00344493	0.0240021
789	ENSG00000222162	106479162	RN7SKP151	RN7SK pseudogene 151	1.34689	3.4484	1.08444	3.1799	0.00147326	0.0131397
790	ENSG00000244540	100271638	RPL35AP29	ribosomal protein L35a pseudogene 29	1.3571	3.44828	0.881778	3.9106	9.21e-05	0.00177124
791	ENSG00000201998	677808	SNORA23	small nucleolar RNA, H/ACA box 23	13.697	3.44781	0.519672	6.63459	3.25e-11	4.89e-08
792	ENSG00000238288	107075295	MTND3P23	MT-ND3 pseudogene 23	2.32909	3.44757	0.813286	4.23907	2.24e-05	0.000654572
793	ENSG00000258038	NA	NA	NA	1.29316	3.44694	1.26753	2.71942	0.00653957	0.0376652
794	ENSG00000199944	106480397	RNU6-653P	RNA, U6 small nuclear 653, pseudogene	1.61853	3.44634	1.24242	2.7739	0.00553895	0.0335488
795	ENSG00000258400	NA	NA	NA	2.63832	3.4457	0.781915	4.40674	1.05e-05	0.000370051
796	ENSG00000267234	NA	NA	NA	2.84971	3.44259	0.941238	3.65751	0.000254673	0.00367461
797	ENSG00000226766	NA	NA	NA	2.58592	3.44259	0.841822	4.08945	4.32e-05	0.00104097
798	ENSG00000253543	NA	NA	NA	1.12952	3.44164	1.31876	2.60975	0.00906073	0.0473468
799	ENSG00000249848	100420053	LOC100420053	transmembrane protein 126A pseudogene	1.69577	3.43805	0.992896	3.46265	0.000534886	0.00631981
800	ENSG00000255886	NA	NA	NA	2.4484	3.43784	0.830766	4.13816	3.5e-05	0.000902952
801	ENSG00000279913	NA	NA	NA	5.14626	3.43739	0.635089	5.41246	6.22e-08	9.78e-06
802	ENSG00000237336	NA	NA	NA	1.45487	3.4373	1.19619	2.87355	0.00405893	0.0269032
803	ENSG00000252712	692149	SCARNA14	small Cajal body-specific RNA 14	1.50838	3.43684	1.07386	3.20045	0.00137212	0.01245
804	ENSG00000264829	NA	NA	NA	2.90847	3.43629	0.744563	4.61517	3.93e-06	0.000178867
805	ENSG00000201185	100873463	RNA5SP202	RNA, 5S ribosomal pseudogene 202	1.90894	3.43498	0.894299	3.84097	0.000122547	0.00219143
806	ENSG00000199472	NA	NA	NA	1.49766	3.43497	1.06445	3.22699	0.001251	0.0116382
807	ENSG00000266467	106479303	RN7SL220P	RNA, 7SL, cytoplasmic 220, pseudogene	1.90255	3.43429	0.967914	3.54814	0.000387967	0.00499581
808	ENSG00000233163	100271353	RPS12P17	ribosomal protein S12 pseudogene 17	7.62571	3.43406	0.648532	5.29512	1.19e-07	1.48e-05
809	ENSG00000222266	106479901	RNU6-757P	RNA, U6 small nuclear 757, pseudogene	2.94291	3.43401	0.774731	4.43252	9.31e-06	0.000337853
810	ENSG00000232667	NA	NA	NA	1.29967	3.43263	1.11651	3.07442	0.00210912	0.0169443
811	ENSG00000260029	NA	NA	NA	1.31915	3.42912	1.27788	2.68346	0.00728656	0.0406087
812	ENSG00000259617	NA	NA	NA	6.03784	3.42898	0.583953	5.87202	4.31e-09	1.64e-06
813	ENSG00000259505	NA	NA	NA	2.5386	3.42766	0.827346	4.14297	3.43e-05	0.000887755
814	ENSG00000201581	NA	NA	NA	4.26147	3.42706	0.70322	4.87338	1.1e-06	7.01e-05
815	ENSG00000223324	106481821	RN7SKP273	RN7SK pseudogene 273	1.84414	3.42687	1.05568	3.24614	0.00116983	0.0110675
816	ENSG00000267375	NA	NA	NA	6.47286	3.42602	0.618253	5.54146	3e-08	5.77e-06
817	ENSG00000225746	NA	NA	NA	7.32111	3.42404	0.486055	7.04456	1.86e-12	4.63e-09
818	ENSG00000278513	NA	NA	NA	1.60955	3.41954	1.18568	2.88404	0.00392609	0.0262993
819	ENSG00000211866	28732	TRAJ23	T cell receptor alpha joining 23	1.60122	3.41846	0.966797	3.53586	0.000406449	0.00517303
820	ENSG00000264354	100422990	MIR3134	microRNA 3134	1.48453	3.41836	1.09911	3.11012	0.00187014	0.0155837
821	ENSG00000272096	106479483	RN7SL715P	RNA, 7SL, cytoplasmic 715, pseudogene	1.68309	3.41824	1.20443	2.83806	0.00453893	0.0290594
822	ENSG00000271137	NA	NA	NA	2.25264	3.41719	0.874849	3.90603	9.38e-05	0.00179178
823	ENSG00000213050	NA	NA	NA	4.16968	3.41673	0.670833	5.09327	3.52e-07	3.09e-05
824	ENSG00000239183	100124534	SNORA84	small nucleolar RNA, H/ACA box 84	4.22551	3.41655	0.690387	4.94875	7.47e-07	5.36e-05
825	ENSG00000270799	NA	NA	NA	2.54827	3.41262	0.809079	4.21791	2.47e-05	0.00070296
826	ENSG00000199638	100873585	RNA5SP319	RNA, 5S ribosomal pseudogene 319	1.19957	3.41181	1.27082	2.68472	0.007259	0.0405072
827	ENSG00000248125	NA	NA	NA	2.25412	3.4114	0.863877	3.94894	7.85e-05	0.00157935
828	ENSG00000202374	NA	NA	NA	3.6884	3.41061	0.80324	4.24606	2.18e-05	0.000640607
829	ENSG00000224467	NA	NA	NA	3.92441	3.41003	1.00304	3.39969	0.000674613	0.00743978
830	ENSG00000200419	NA	NA	NA	1.25139	3.40933	1.11602	3.05492	0.00225123	0.0177487
831	ENSG00000172912	NA	NA	NA	1.68076	3.4082	0.926498	3.67858	0.000234534	0.00347477
832	ENSG00000232696	NA	NA	NA	2.03192	3.40716	0.818847	4.16092	3.17e-05	0.000840212
833	ENSG00000237844	NA	NA	NA	1.35544	3.4056	1.28472	2.65085	0.00802893	0.0435726
834	ENSG00000200355	NA	NA	NA	2.05977	3.4045	1.20634	2.82218	0.00476983	0.0300793
835	ENSG00000272895	NA	NA	NA	1.51259	3.4027	1.21861	2.79228	0.00523378	0.0321691
836	ENSG00000224414	100533848	LOC100533848	ATPase H+/K+ transporting non-gastric alpha2 subunit pseudogene	2.3523	3.40264	0.91787	3.70711	0.000209642	0.00321607
837	ENSG00000235967	NA	NA	NA	2.46218	3.40139	0.843093	4.03442	5.47e-05	0.00122214
838	ENSG00000241991	NA	NA	NA	1.86948	3.40069	1.00558	3.38183	0.000720039	0.00779338
839	ENSG00000233603	100874254	JTBP1	jumping translocation breakpoint pseudogene 1	4.29704	3.39839	0.651758	5.21418	1.85e-07	2.01e-05
840	ENSG00000259986	NA	NA	NA	3.93108	3.39609	0.66372	5.11674	3.11e-07	2.89e-05
841	ENSG00000183535	378832	COL18A1-AS1	COL18A1 antisense RNA 1	3.23107	3.39554	0.657312	5.1658	2.39e-07	2.4e-05
842	ENSG00000275139	NA	NA	NA	3.26373	3.39501	0.68252	4.97422	6.55e-07	4.88e-05
843	ENSG00000241981	100271166	RPL21P49	ribosomal protein L21 pseudogene 49	2.54506	3.39479	0.787371	4.31155	1.62e-05	0.000513312
844	ENSG00000220392	106479045	FCF1P5	FCF1 pseudogene 5	3.37686	3.39463	0.663921	5.113	3.17e-07	2.92e-05
845	ENSG00000199781	NA	NA	NA	1.297	3.39372	1.12438	3.01829	0.00254204	0.0193578
846	ENSG00000260479	NA	NA	NA	1.80982	3.39198	0.784566	4.32339	1.54e-05	0.000492914
847	ENSG00000223373	NA	NA	NA	1.45797	3.39007	1.24271	2.72797	0.00637245	0.0369862
848	ENSG00000232830	NA	NA	NA	1.93178	3.38966	0.780884	4.3408	1.42e-05	0.000466525
849	ENSG00000269806	NA	NA	NA	2.80313	3.38813	0.828006	4.09191	4.28e-05	0.00103444
850	ENSG00000222610	106481305	RNU6-402P	RNA, U6 small nuclear 402, pseudogene	1.45453	3.38735	1.10631	3.06185	0.0021997	0.017448
851	ENSG00000201012	NA	NA	NA	1.34848	3.38408	1.28836	2.62666	0.00862271	0.0456958
852	ENSG00000211860	28726	TRAJ29	T cell receptor alpha joining 29	1.49295	3.38274	1.20545	2.80621	0.00501285	0.031199
853	ENSG00000277562	100312842	VN1R99P	vomeronasal 1 receptor 99 pseudogene	2.05641	3.38142	0.875719	3.86131	0.000112782	0.00205921
854	ENSG00000253872	NA	NA	NA	2.01082	3.37999	0.840753	4.02019	5.82e-05	0.00127432
855	ENSG00000270549	NA	NA	NA	1.33807	3.37929	0.946046	3.57202	0.00035424	0.00466496
856	ENSG00000244236	106479442	RN7SL604P	RNA, 7SL, cytoplasmic 604, pseudogene	1.16344	3.37702	1.30558	2.58661	0.00969261	0.0496161
857	ENSG00000252887	106479756	RNU6-430P	RNA, U6 small nuclear 430, pseudogene	1.23327	3.37659	1.11897	3.01759	0.00254793	0.0193753
858	ENSG00000221986	343263	MYBPHL	myosin binding protein H like	24.0532	3.3761	0.454235	7.4325	1.07e-13	5.95e-10
859	ENSG00000254048	NA	NA	NA	1.55491	3.37162	1.25441	2.68781	0.00719224	0.04029
860	ENSG00000227215	NA	NA	NA	5.13621	3.37102	0.632733	5.3277	9.95e-08	1.32e-05
861	ENSG00000228386	NA	NA	NA	3.23329	3.37095	0.68758	4.90263	9.46e-07	6.34e-05
862	ENSG00000255286	NA	NA	NA	2.28484	3.3688	0.979179	3.44043	0.000580787	0.00668427
863	ENSG00000141979	NA	NA	NA	2.0011	3.36737	1.04707	3.216	0.00129991	0.0119369
864	ENSG00000232752	107075162	MTCO3P21	MT-CO3 pseudogene 21	1.4293	3.36721	1.02497	3.28519	0.00101913	0.0100177
865	ENSG00000226209	NA	NA	NA	1.38804	3.36557	1.24104	2.7119	0.00668983	0.0382767
866	ENSG00000255321	NA	NA	NA	3.79086	3.36347	0.816916	4.11728	3.83e-05	0.00096207
867	ENSG00000260224	106480800	UBL5P4	ubiquitin like 5 pseudogene 4	1.44117	3.36179	0.96519	3.48303	0.00049577	0.00597325
868	ENSG00000253349	100462851	COX6B1P6	cytochrome c oxidase subunit 6B1 pseudogene 6	5.57237	3.35952	0.761327	4.41271	1.02e-05	0.000363272
869	ENSG00000226744	NA	NA	NA	6.11718	3.35942	0.5838	5.7544	8.69e-09	2.61e-06
870	ENSG00000239035	109616990	SNORD13D	small nucleolar RNA, C/D box 13D	1.61628	3.35783	0.851615	3.9429	8.05e-05	0.0016024
871	ENSG00000259474	NA	NA	NA	2.6783	3.35762	0.763907	4.39533	1.11e-05	0.000386215
872	ENSG00000254538	NA	NA	NA	4.66961	3.35676	0.657488	5.10544	3.3e-07	3e-05
873	ENSG00000224584	NA	NA	NA	2.1166	3.35653	0.744344	4.50938	6.5e-06	0.000257651
874	ENSG00000255965	NA	NA	NA	1.17969	3.35512	0.844594	3.97246	7.11e-05	0.00147526
875	ENSG00000278459	NA	NA	NA	1.46866	3.35448	1.19791	2.80027	0.00510599	0.0315825
876	ENSG00000171671	220070	SHANK2-AS3	SHANK2 antisense RNA 3	5.24024	3.35444	0.797549	4.20594	2.6e-05	0.000731916
877	ENSG00000253181	NA	NA	NA	1.62804	3.35393	1.06082	3.16164	0.00156881	0.0137625
878	ENSG00000248790	NA	NA	NA	1.59641	3.35123	1.25732	2.66538	0.00769016	0.0422285
879	ENSG00000248222	NA	NA	NA	5.57091	3.35093	0.659928	5.07773	3.82e-07	3.28e-05
880	ENSG00000254522	NA	NA	NA	1.60374	3.35071	0.921251	3.63713	0.000275694	0.00390209
881	ENSG00000241067	NA	NA	NA	1.62659	3.34943	0.72956	4.59103	4.41e-06	0.000195615
882	ENSG00000251171	NA	NA	NA	2.3778	3.34906	1.02877	3.2554	0.00113234	0.0108176
883	ENSG00000256399	100419700	LOC100419700	MIA SH3 domain ER export factor 2 pseudogene	2.70821	3.34803	0.87297	3.83522	0.00012545	0.00222806
884	ENSG00000259359	NA	NA	NA	2.74979	3.34409	0.706251	4.73498	2.19e-06	0.000113676
885	ENSG00000232035	NA	NA	NA	1.72408	3.34154	1.14739	2.9123	0.00358779	0.024624
886	ENSG00000200888	NA	NA	NA	2.14787	3.34027	0.85616	3.90146	9.56e-05	0.00182243
887	ENSG00000226128	100270885	RPL26P9	ribosomal protein L26 pseudogene 9	1.25463	3.33937	1.16716	2.86111	0.00422163	0.027644
888	ENSG00000233129	NA	NA	NA	2.20627	3.33651	0.927444	3.59753	0.000321256	0.00437134
889	ENSG00000211856	28722	TRAJ33	T cell receptor alpha joining 33	1.72688	3.33625	0.957261	3.48521	0.000491755	0.00594503
890	ENSG00000242602	NA	NA	NA	4.75139	3.33571	0.637392	5.23338	1.66e-07	1.87e-05
891	ENSG00000225752	NA	NA	NA	1.77359	3.3349	0.908548	3.67059	0.000241995	0.0035446
892	ENSG00000242087	100271644	RPL36AP41	ribosomal protein L36a pseudogene 41	1.70101	3.33168	0.959416	3.47261	0.000515417	0.00615087
893	ENSG00000221514	NA	NA	NA	1.39995	3.33148	1.05204	3.1667	0.0015418	0.0135783
894	ENSG00000253991	NA	NA	NA	5.46258	3.33082	0.58607	5.68331	1.32e-08	3.38e-06
895	ENSG00000125820	4821	NKX2-2	NK2 homeobox 2	68.7222	3.32815	0.819799	4.05971	4.91e-05	0.00113731
896	ENSG00000256681	NA	NA	NA	3.12179	3.32752	0.800831	4.15508	3.25e-05	0.000856158
897	ENSG00000201616	106480179	RNU1-91P	RNA, U1 small nuclear 91, pseudogene	2.57758	3.32662	0.887503	3.74829	0.000178045	0.00287427
898	ENSG00000280036	NA	NA	NA	3.0261	3.32656	0.819751	4.05801	4.95e-05	0.00114157
899	ENSG00000270072	NA	NA	NA	3.30177	3.3262	0.672435	4.94651	7.56e-07	5.41e-05
900	ENSG00000211855	28721	TRAJ34	T cell receptor alpha joining 34	2.52485	3.32427	0.812175	4.09305	4.26e-05	0.00103129
901	ENSG00000270218	NA	NA	NA	2.41859	3.32256	0.706942	4.69991	2.6e-06	0.000128896
902	ENSG00000229115	NA	NA	NA	1.65958	3.32131	1.08154	3.07091	0.00213408	0.0170801
903	ENSG00000273982	NA	NA	NA	2.14939	3.32084	0.690322	4.81057	1.5e-06	8.6e-05
904	ENSG00000231924	5669	PSG1	pregnancy specific beta-1-glycoprotein 1	1.23622	3.31985	1.1635	2.85333	0.00432643	0.0280995
905	ENSG00000252118	106481172	RNU6ATAC39P	RNA, U6atac small nuclear 39, pseudogene	6.08464	3.3184	0.740956	4.47854	7.52e-06	0.000286777
906	ENSG00000234099	NA	NA	NA	2.73905	3.31638	0.821791	4.03555	5.45e-05	0.00121906
907	ENSG00000258930	NA	NA	NA	1.50674	3.31627	1.01891	3.25473	0.00113499	0.0108288
908	ENSG00000263527	100616130	MIR4526	microRNA 4526	1.90568	3.31529	0.920206	3.60277	0.000314845	0.00432406
909	ENSG00000243845	106479235	RN7SL30P	RNA, 7SL, cytoplasmic 30, pseudogene	2.1995	3.3151	1.01087	3.27945	0.00104009	0.0101753
910	ENSG00000259277	NA	NA	NA	1.52158	3.31417	1.03323	3.20758	0.00133857	0.0122115
911	ENSG00000241537	NA	NA	NA	3.56012	3.31341	0.677869	4.88798	1.02e-06	6.66e-05
912	ENSG00000221826	5671	PSG3	pregnancy specific beta-1-glycoprotein 3	2.21251	3.31306	1.11209	2.97913	0.00289067	0.0212546
913	ENSG00000230309	NA	NA	NA	1.1337	3.31279	1.26019	2.6288	0.00856862	0.0454984
914	ENSG00000215409	NA	NA	NA	6.3707	3.31227	0.747294	4.43235	9.32e-06	0.000337853
915	ENSG00000270874	NA	NA	NA	2.60963	3.30965	0.838982	3.94484	7.99e-05	0.00159432
916	ENSG00000234626	NA	NA	NA	2.67122	3.30955	0.75945	4.35782	1.31e-05	0.000439833
917	ENSG00000237551	100271184	RPL21P74	ribosomal protein L21 pseudogene 74	2.93721	3.30877	0.995512	3.32368	0.000888372	0.00907486
918	ENSG00000274995	NA	NA	NA	1.1813	3.30845	1.26818	2.60882	0.00908557	0.0474409
919	ENSG00000279785	NA	NA	NA	5.48862	3.3083	0.561636	5.89047	3.85e-09	1.54e-06
920	ENSG00000237160	NA	NA	NA	1.48937	3.30652	1.19628	2.76401	0.00570966	0.0342483
921	ENSG00000241913	NA	NA	NA	1.75787	3.30506	0.918302	3.59909	0.000319328	0.00436339
922	ENSG00000233343	100462843	ATP6V1G1P4	ATPase H+ transporting V1 subunit G1 pseudogene 4	1.64119	3.30419	0.791435	4.17494	2.98e-05	0.000805424
923	ENSG00000223156	106480205	RNU2-18P	RNA, U2 small nuclear 18, pseudogene	1.32925	3.30354	1.0189	3.24227	0.0011858	0.011178
924	ENSG00000230999	100873198	MTND5P8	MT-ND5 pseudogene 8	1.86284	3.30329	0.778795	4.24153	2.22e-05	0.000650239
925	ENSG00000227660	NA	NA	NA	1.8346	3.30302	0.943934	3.49921	0.000466638	0.00571208
926	ENSG00000207468	641451	SNORA19	small nucleolar RNA, H/ACA box 19	2.29845	3.30275	0.816051	4.04723	5.18e-05	0.00117873
927	ENSG00000184933	8590	OR6A2	olfactory receptor family 6 subfamily A member 2	1.37543	3.30203	0.91107	3.62434	0.000289703	0.00406156
928	ENSG00000266599	NA	NA	NA	1.9505	3.30168	0.730657	4.51878	6.22e-06	0.000248487
929	ENSG00000162365	284541	CYP4A22	cytochrome P450 family 4 subfamily A member 22	6.70956	3.3006	0.660821	4.99469	5.89e-07	4.55e-05
930	ENSG00000225750	NA	NA	NA	2.33936	3.29889	0.725983	4.54403	5.52e-06	0.000227185
931	ENSG00000232031	NA	NA	NA	3.13769	3.29873	0.792117	4.16445	3.12e-05	0.000830163
932	ENSG00000268992	NA	NA	NA	1.68828	3.29854	0.764247	4.31606	1.59e-05	0.000505394
933	ENSG00000219547	442232	RPL17P25	ribosomal protein L17 pseudogene 25	5.47513	3.29568	0.564166	5.84168	5.17e-09	1.88e-06
934	ENSG00000216613	NA	NA	NA	2.77544	3.29317	0.713607	4.61483	3.93e-06	0.000178956
935	ENSG00000223724	NA	NA	NA	1.56362	3.2923	0.847657	3.884	0.000102751	0.00192003
936	ENSG00000239142	NA	NA	NA	1.3223	3.29176	1.13583	2.89812	0.00375413	0.0254472
937	ENSG00000267044	NA	NA	NA	5.11835	3.2917	0.681852	4.82759	1.38e-06	8.18e-05
938	ENSG00000239671	100271505	RPL34P30	ribosomal protein L34 pseudogene 30	3.47566	3.29128	0.942351	3.49263	0.00047829	0.00582188
939	ENSG00000225665	NA	NA	NA	1.31226	3.28978	1.1256	2.9227	0.00347012	0.0241131
940	ENSG00000222810	106481962	RNU2-68P	RNA, U2 small nuclear 68, pseudogene	1.80399	3.28899	0.896072	3.67045	0.000242124	0.0035446
941	ENSG00000225636	106480234	HNRNPA3P15	heterogeneous nuclear ribonucleoprotein A3 pseudogene 15	4.19238	3.2881	0.632455	5.19895	2e-07	2.13e-05
942	ENSG00000252777	NA	NA	NA	1.32743	3.2863	0.957034	3.43384	0.000595091	0.00679088
943	ENSG00000243402	NA	NA	NA	4.08635	3.28626	0.670181	4.90355	9.41e-07	6.33e-05
944	ENSG00000261573	NA	NA	NA	3.16921	3.2844	0.679435	4.83401	1.34e-06	8.05e-05
945	ENSG00000201955	106478984	RNY3P1	RNY3 pseudogene 1	1.65253	3.28245	1.26498	2.59487	0.00946258	0.0487836
946	ENSG00000248624	NA	NA	NA	1.61283	3.28171	0.980895	3.34563	0.000820964	0.00859296
947	ENSG00000268461	NA	NA	NA	1.45732	3.28158	1.14052	2.87728	0.00401123	0.0266833
948	ENSG00000278523	NA	NA	NA	1.6318	3.2788	1.12022	2.92692	0.00342334	0.0238882
949	ENSG00000252824	NA	NA	NA	1.05291	3.27852	1.25382	2.61482	0.00892741	0.0468342
950	ENSG00000179420	NA	NA	NA	1.92627	3.27817	0.809537	4.04944	5.13e-05	0.0011704
951	ENSG00000243715	100874237	CACNA2D3-AS1	CACNA2D3 antisense RNA 1	1.20489	3.2759	1.16565	2.81036	0.00494867	0.0309388
952	ENSG00000259294	NA	NA	NA	2.672	3.27571	0.659222	4.96905	6.73e-07	5e-05
953	ENSG00000237273	NA	NA	NA	3.92714	3.2736	0.623398	5.25121	1.51e-07	1.74e-05
954	ENSG00000261527	100420066	LOC100420066	transmembrane protein 111 pseudogene	2.44154	3.27057	0.71464	4.57653	4.73e-06	0.000204559
955	ENSG00000250882	NA	NA	NA	2.58506	3.26998	0.823507	3.97079	7.16e-05	0.0014817
956	ENSG00000207005	26870	RNU1-2	RNA, U1 small nuclear 2	1.65805	3.26858	1.21881	2.68177	0.00732331	0.0407438
957	ENSG00000230749	100873998	MEIS1-AS2	MEIS1 antisense RNA 2	3.09251	3.26805	0.631068	5.17861	2.24e-07	2.31e-05
958	ENSG00000255790	NA	NA	NA	3.52987	3.26688	0.823625	3.96646	7.29e-05	0.00150171
959	ENSG00000237768	NA	NA	NA	2.42013	3.26657	0.860076	3.798	0.00014587	0.00249653
960	ENSG00000168930	57093	TRIM49	tripartite motif containing 49	1.33236	3.2664	0.858701	3.80389	0.000142443	0.00245183
961	ENSG00000227290	100505768	LINC01364	long intergenic non-protein coding RNA 1364	5.60979	3.26401	0.581076	5.61718	1.94e-08	4.37e-06
962	ENSG00000200563	106479850	RNU6-640P	RNA, U6 small nuclear 640, pseudogene	1.58392	3.26256	0.874742	3.72974	0.000191675	0.00303335
963	ENSG00000280432	NA	NA	NA	8.22421	3.26251	0.667084	4.89071	1e-06	6.61e-05
964	ENSG00000237174	NA	NA	NA	1.87322	3.26215	0.735179	4.43722	9.11e-06	0.000331836
965	ENSG00000254856	106479051	NDUFA3P2	NADH:ubiquinone oxidoreductase subunit A3 pseudogene 2	1.63577	3.2617	1.09338	2.98313	0.00285316	0.021086
966	ENSG00000252452	106479614	RNU6-107P	RNA, U6 small nuclear 107, pseudogene	1.92314	3.25988	1.03076	3.16261	0.00156364	0.0137233
967	ENSG00000135226	54490	UGT2B28	UDP glucuronosyltransferase family 2 member B28	4.66866	3.25908	1.03402	3.15185	0.00162242	0.0141187
968	ENSG00000240374	106481060	RN7SL503P	RNA, 7SL, cytoplasmic 503, pseudogene	1.21257	3.25802	1.0284	3.16806	0.0015346	0.0135384
969	ENSG00000230539	100874264	AOAH-IT1	AOAH intronic transcript 1	3.44808	3.25685	0.60814	5.35544	8.54e-08	1.2e-05
970	ENSG00000259621	NA	NA	NA	3.89883	3.25641	0.918833	3.54407	0.000393994	0.00505279
971	ENSG00000223409	100270943	RPL17P17	ribosomal protein L17 pseudogene 17	1.9574	3.2558	0.922698	3.52857	0.000417811	0.00528151
972	ENSG00000199411	NA	NA	NA	1.9169	3.2555	0.800114	4.06879	4.73e-05	0.001111
973	ENSG00000171401	3860	KRT13	keratin 13	163.119	3.25546	0.538649	6.04376	1.51e-09	8.45e-07
974	ENSG00000252305	NA	NA	NA	1.13187	3.25513	1.19966	2.71339	0.0066599	0.0381658
975	ENSG00000213964	NA	NA	NA	1.34529	3.25311	0.859288	3.78582	0.000153201	0.00259248
976	ENSG00000241884	NA	NA	NA	1.69242	3.25295	0.642841	5.06028	4.19e-07	3.5e-05
977	ENSG00000232379	100289184	RPL22P23	ribosomal protein L22 pseudogene 23	2.02195	3.25179	1.05108	3.09375	0.00197642	0.0161795
978	ENSG00000229452	107986703	CPVL-AS1	CPVL antisense RNA 1	1.28941	3.24962	1.12978	2.87633	0.00402324	0.0267393
979	ENSG00000254787	NA	NA	NA	1.74109	3.24771	1.17872	2.75529	0.00586402	0.0348956
980	ENSG00000225063	NA	NA	NA	2.52117	3.2473	0.798082	4.06888	4.72e-05	0.001111
981	ENSG00000231726	NA	NA	NA	3.92328	3.24708	0.58166	5.58242	2.37e-08	4.98e-06
982	ENSG00000279977	NA	NA	NA	5.66836	3.24672	0.655688	4.95162	7.36e-07	5.31e-05
983	ENSG00000229820	NA	NA	NA	4.24271	3.24576	0.658809	4.92671	8.36e-07	5.8e-05
984	ENSG00000223404	101930749	LINC00397	long intergenic non-protein coding RNA 397	4.5663	3.24538	1.17741	2.75638	0.00584447	0.0347846
985	ENSG00000235931	283025	LINC01553	long intergenic non-protein coding RNA 1553	1.59126	3.24537	0.897617	3.61555	0.000299716	0.00417796
986	ENSG00000231812	100310853	SNRPCP9	small nuclear ribonucleoprotein polypeptide C pseudogene 9	1.91698	3.24402	0.755629	4.29314	1.76e-05	0.000549346
987	ENSG00000257515	NA	NA	NA	1.56845	3.24304	0.936991	3.46112	0.000537934	0.00633857
988	ENSG00000249162	644325	ADAM20P3	ADAM metallopeptidase domain 20 pseudogene 3	1.09296	3.24222	1.18939	2.72595	0.00641159	0.0371361
989	ENSG00000203786	448834	KPRP	keratinocyte proline rich protein	2.37764	3.24205	0.959768	3.37796	0.000730263	0.00788655
990	ENSG00000230661	NA	NA	NA	1.82743	3.24034	0.887683	3.65033	0.000261904	0.00375951
991	ENSG00000166368	120776	OR2D2	olfactory receptor family 2 subfamily D member 2	1.28168	3.2394	0.911625	3.55343	0.000380243	0.00491799
992	ENSG00000233197	NA	NA	NA	1.49694	3.23779	0.919826	3.52	0.000431541	0.00539572
993	ENSG00000239899	NA	NA	NA	7.04499	3.23732	0.58271	5.55562	2.77e-08	5.4e-06
994	ENSG00000211841	28707	TRAJ48	T cell receptor alpha joining 48	1.6534	3.23655	1.08928	2.97128	0.00296557	0.0216182
995	ENSG00000236717	NA	NA	NA	1.13328	3.23242	0.882887	3.6612	0.00025104	0.00363965
996	ENSG00000236922	NA	NA	NA	1.72154	3.23133	0.822761	3.92742	8.59e-05	0.00168164
997	ENSG00000213721	NA	NA	NA	2.83159	3.22928	0.630058	5.12536	2.97e-07	2.82e-05
998	ENSG00000250541	NA	NA	NA	2.78352	3.22855	0.702773	4.59401	4.35e-06	0.000193496
999	ENSG00000267262	NA	NA	NA	2.10957	3.22794	0.871146	3.7054	0.000211057	0.00322996
1000	ENSG00000256325	NA	NA	NA	3.83287	3.22779	0.608326	5.30602	1.12e-07	1.44e-05
1001	ENSG00000254656	388015	RTL1	retrotransposon Gag like 1	2.46792	3.22723	0.669832	4.81796	1.45e-06	8.44e-05
1002	ENSG00000266594	100616283	MIR4766	microRNA 4766	2.59033	3.22649	0.668722	4.82485	1.4e-06	8.24e-05
1003	ENSG00000230427	101928098	ALG14-AS1	ALG14 antisense RNA 1	3.29302	3.22643	0.582308	5.54075	3.01e-08	5.77e-06
1004	ENSG00000201563	NA	NA	NA	3.79369	3.22483	0.700853	4.6013	4.2e-06	0.00018857
1005	ENSG00000273444	NA	NA	NA	4.78039	3.22428	0.545028	5.9158	3.3e-09	1.43e-06
1006	ENSG00000278999	NA	NA	NA	8.65767	3.22391	0.519239	6.20892	5.33e-10	3.72e-07
1007	ENSG00000235494	NA	NA	NA	1.40484	3.22384	1.04603	3.08198	0.00205631	0.0166565
1008	ENSG00000257643	NA	NA	NA	2.1726	3.22366	0.74023	4.35494	1.33e-05	0.000444886
1009	ENSG00000241226	106481149	RN7SL836P	RNA, 7SL, cytoplasmic 836, pseudogene	1.22808	3.21799	0.969069	3.3207	0.000897922	0.0091485
1010	ENSG00000235593	100873977	RBMS3-AS1	RBMS3 antisense RNA 1	1.35242	3.21279	1.10092	2.91826	0.00351987	0.0243247
1011	ENSG00000279544	NA	NA	NA	16.8778	3.20879	0.464732	6.90461	5.03e-12	1.09e-08
1012	ENSG00000207155	106480311	RNY1P14	RNY1 pseudogene 14	1.06632	3.2079	1.18957	2.69669	0.00700329	0.0395204
1013	ENSG00000217527	NA	NA	NA	3.54104	3.20751	0.629559	5.09486	3.49e-07	3.07e-05
1014	ENSG00000180219	196472	GARIN6	golgi associated RAB2 interactor family member 6	3.8315	3.20739	0.74131	4.32665	1.51e-05	0.000487263
1015	ENSG00000272515	NA	NA	NA	8.82153	3.2056	0.790418	4.05558	5e-05	0.00115013
1016	ENSG00000259458	197003	MGC15885	uncharacterized protein MGC15885	2.10222	3.20477	0.733156	4.3712	1.24e-05	0.000420935
1017	ENSG00000254688	NA	NA	NA	1.24595	3.20352	1.09326	2.93023	0.0033871	0.0237474
1018	ENSG00000248100	NA	NA	NA	6.74301	3.20348	0.585245	5.47374	4.41e-08	7.86e-06
1019	ENSG00000224001	NA	NA	NA	1.58498	3.20229	1.05107	3.0467	0.00231368	0.0181067
1020	ENSG00000211880	28746	TRAJ9	T cell receptor alpha joining 9	2.52453	3.20152	0.896223	3.57224	0.000353939	0.00466417
1021	ENSG00000249112	NA	NA	NA	1.95147	3.19973	0.954635	3.35178	0.000802925	0.00846395
1022	ENSG00000266318	100847066	MIR5692A1	microRNA 5692a-1	1.65524	3.19959	0.811111	3.9447	7.99e-05	0.00159445
1023	ENSG00000235422	NA	NA	NA	1.4825	3.19803	0.813364	3.93186	8.43e-05	0.00166005
1024	ENSG00000230684	NA	NA	NA	3.292	3.19716	0.924455	3.45842	0.000543347	0.00639079
1025	ENSG00000183273	160777	CCDC60	coiled-coil domain containing 60	7.34793	3.19712	0.674574	4.73947	2.14e-06	0.000111934
1026	ENSG00000255456	NA	NA	NA	2.77847	3.19681	0.674959	4.73631	2.18e-06	0.000113238
1027	ENSG00000242737	NA	NA	NA	5.76806	3.19536	0.488462	6.54168	6.08e-11	7.72e-08
1028	ENSG00000225730	NA	NA	NA	1.43705	3.19371	1.12014	2.85116	0.00435594	0.0282115
1029	ENSG00000259103	NA	NA	NA	1.45054	3.19251	1.0831	2.94757	0.00320282	0.022799
1030	ENSG00000244232	106481113	RN7SL698P	RNA, 7SL, cytoplasmic 698, pseudogene	1.47124	3.19166	0.947231	3.36947	0.000753143	0.00806817
1031	ENSG00000206848	106480618	RNU6-890P	RNA, U6 small nuclear 890, pseudogene	3.63669	3.19092	0.606886	5.25785	1.46e-07	1.7e-05
1032	ENSG00000253532	NA	NA	NA	3.40571	3.19067	0.831524	3.83713	0.000124479	0.00221787
1033	ENSG00000279315	NA	NA	NA	2.89572	3.18914	0.664496	4.79934	1.59e-06	8.96e-05
1034	ENSG00000278487	NA	NA	NA	2.57944	3.18732	0.709544	4.49206	7.05e-06	0.000274234
1035	ENSG00000250623	NA	NA	NA	1.7013	3.18608	0.887394	3.59038	0.000330199	0.00445748
1036	ENSG00000273451	NA	NA	NA	8.60052	3.18498	0.553294	5.75639	8.59e-09	2.6e-06
1037	ENSG00000212259	106480568	RNU6-308P	RNA, U6 small nuclear 308, pseudogene	1.11187	3.18489	1.15965	2.74641	0.0060251	0.0356371
1038	ENSG00000250860	NA	NA	NA	4.4752	3.18471	0.767507	4.14943	3.33e-05	0.000872883
1039	ENSG00000223429	NA	NA	NA	2.14659	3.18448	0.824859	3.86064	0.000113092	0.00206295
1040	ENSG00000227213	100874231	SPATA13-AS1	SPATA13 antisense RNA 1	4.26853	3.18379	0.697597	4.56394	5.02e-06	0.000212977
1041	ENSG00000250273	106480732	PSMC1P5	proteasome 26S subunit, ATPase 1 pseudogene 5	3.06973	3.18096	0.596014	5.33706	9.45e-08	1.27e-05
1042	ENSG00000224545	100271200	RPL31P36	ribosomal protein L31 pseudogene 36	2.2731	3.18043	0.696379	4.56709	4.95e-06	0.000210721
1043	ENSG00000253022	106481411	RNU6-731P	RNA, U6 small nuclear 731, pseudogene	1.63329	3.18014	0.834627	3.81025	0.000138824	0.00240331
1044	ENSG00000267694	NA	NA	NA	7.17685	3.1769	0.615928	5.1579	2.5e-07	2.49e-05
1045	ENSG00000201586	106479828	RNU6-593P	RNA, U6 small nuclear 593, pseudogene	1.87033	3.17684	0.786239	4.04056	5.33e-05	0.00120304
1046	ENSG00000231496	NA	NA	NA	1.02543	3.1767	1.20066	2.64579	0.00815005	0.0439298
1047	ENSG00000259499	NA	NA	NA	2.65164	3.17617	0.737048	4.30931	1.64e-05	0.000517288
1048	ENSG00000213055	100421756	EEF1B2P7	eukaryotic translation elongation factor 1 beta 2 pseudogene 7	7.26406	3.17518	0.511738	6.2047	5.48e-10	3.76e-07
1049	ENSG00000258485	NA	NA	NA	2.69494	3.17435	0.766006	4.14403	3.41e-05	0.000885965
1050	ENSG00000267341	NA	NA	NA	2.54593	3.17423	0.896298	3.54149	0.000397871	0.00509205
1051	ENSG00000165383	474354	LRRC18	leucine rich repeat containing 18	7.73131	3.17244	0.507582	6.25011	4.1e-10	3.12e-07
1052	ENSG00000258935	NA	NA	NA	2.08207	3.17243	0.776101	4.08765	4.36e-05	0.00104523
1053	ENSG00000254672	100420018	LOC100420018	WEE2 oocyte meiosis inhibiting kinase	2.98253	3.17133	0.780952	4.06085	4.89e-05	0.00113379
1054	ENSG00000271639	100422710	PPFIA1P1	PPFIA1 pseudogene 1	3.99607	3.17096	0.680209	4.66175	3.14e-06	0.000147955
1055	ENSG00000122872	NA	NA	NA	0.940749	3.17016	1.19452	2.65391	0.00795656	0.043305
1056	ENSG00000262265	NA	NA	NA	2.87133	3.16994	0.687346	4.61185	3.99e-06	0.000181117
1057	ENSG00000227417	NA	NA	NA	5.89659	3.16953	0.638295	4.96562	6.85e-07	5.04e-05
1058	ENSG00000278698	NA	NA	NA	1.54557	3.16926	0.779276	4.06693	4.76e-05	0.00111664
1059	ENSG00000235834	101928389	LOC101928389	uncharacterized LOC101928389	4.43888	3.16757	0.639323	4.95457	7.25e-07	5.25e-05
1060	ENSG00000220871	NA	NA	NA	1.73428	3.16666	1.0616	2.98291	0.00285521	0.0210972
1061	ENSG00000270285	NA	NA	NA	1.1213	3.16622	1.126	2.81193	0.00492457	0.0308312
1062	ENSG00000252658	106481429	RNU6-786P	RNA, U6 small nuclear 786, pseudogene	1.56494	3.16583	0.851668	3.71721	0.000201432	0.00312819
1063	ENSG00000214511	613227	HIGD1C	HIG1 hypoxia inducible domain family member 1C	4.10712	3.16296	0.649621	4.86893	1.12e-06	7.11e-05
1064	ENSG00000200114	100873393	RNA5SP123	RNA, 5S ribosomal pseudogene 123	4.41208	3.16269	0.558745	5.66034	1.51e-08	3.71e-06
1065	ENSG00000200175	106480410	RNU6-1309P	RNA, U6 small nuclear 1309, pseudogene	1.24029	3.16225	1.04104	3.03757	0.00238492	0.0185334
1066	ENSG00000175520	50613	UBQLN3	ubiquilin 3	1.67858	3.16174	1.21683	2.59833	0.0093678	0.0484164
1067	ENSG00000225284	NA	NA	NA	2.64306	3.15964	0.866138	3.64796	0.000264328	0.00378735
1068	ENSG00000224949	100271395	RPL37P24	ribosomal protein L37 pseudogene 24	1.11457	3.15923	1.15282	2.74044	0.00613574	0.0360189
1069	ENSG00000236576	100631242	LOC100631242	zinc finger protein 852 pseudogene	2.45392	3.15813	0.96263	3.28073	0.00103539	0.0101393
1070	ENSG00000202272	NA	NA	NA	1.31084	3.15796	1.17892	2.67868	0.00739136	0.0409998
1071	ENSG00000206961	NA	NA	NA	1.25858	3.1575	1.11564	2.83021	0.00465174	0.0295289
1072	ENSG00000269506	NA	NA	NA	2.71503	3.15618	0.846218	3.72974	0.000191674	0.00303335
1073	ENSG00000274281	NA	NA	NA	2.38086	3.15524	0.653921	4.82511	1.4e-06	8.24e-05
1074	ENSG00000206808	NA	NA	NA	1.65131	3.15442	0.974958	3.23545	0.00121453	0.0114102
1075	ENSG00000219409	100420214	LOC100420214	rhomboid domain containing 1 pseudogene	1.06438	3.15436	1.16086	2.71726	0.00658246	0.0378453
1076	ENSG00000255005	NA	NA	NA	1.28317	3.15336	1.17958	2.6733	0.0075109	0.0415155
1077	ENSG00000228604	NA	NA	NA	4.82235	3.15263	0.555866	5.67156	1.41e-08	3.53e-06
1078	ENSG00000270140	NA	NA	NA	3.73452	3.15049	0.626598	5.02793	4.96e-07	4.03e-05
1079	ENSG00000222255	106479611	RNU6-101P	RNA, U6 small nuclear 101, pseudogene	1.47663	3.14932	0.851505	3.69854	0.000216846	0.00329682
1080	ENSG00000261369	NA	NA	NA	2.82374	3.14854	0.78378	4.01712	5.89e-05	0.00128669
1081	ENSG00000270232	107075221	MTCYBP22	MT-CYB pseudogene 22	2.06995	3.14499	1.07056	2.93771	0.00330644	0.0233663
1082	ENSG00000221265	100302193	MIR1255A	microRNA 1255a	1.40825	3.14409	0.96604	3.25462	0.00113545	0.0108288
1083	ENSG00000169075	NA	NA	NA	3.35703	3.14231	0.762941	4.11868	3.81e-05	0.000959072
1084	ENSG00000265142	102723167	MIR133A1HG	MIR133A1 host gene	11.7805	3.14145	0.535049	5.87133	4.32e-09	1.64e-06
1085	ENSG00000213401	4111	MAGEA12	MAGE family member A12	28.438	3.14046	1.08831	2.88562	0.0039064	0.0262034
1086	ENSG00000212624	NA	NA	NA	1.5758	3.13909	1.02008	3.07728	0.00208896	0.0168397
1087	ENSG00000228729	100418874	LOC100418874	cathepsin B pseudogene	3.35332	3.13905	0.701242	4.47641	7.59e-06	0.000289295
1088	ENSG00000261315	NA	NA	NA	2.95524	3.13654	0.667896	4.69615	2.65e-06	0.000130629
1089	ENSG00000225650	NA	NA	NA	1.62189	3.1349	1.04439	3.00166	0.00268511	0.0201644
1090	ENSG00000202434	NA	NA	NA	1.84962	3.13196	0.794424	3.94243	8.07e-05	0.0016024
1091	ENSG00000258826	NA	NA	NA	2.13258	3.13125	0.804622	3.89158	9.96e-05	0.00187693
1092	ENSG00000275232	NA	NA	NA	0.94629	3.12993	1.17129	2.67221	0.00753534	0.0416153
1093	ENSG00000280878	NA	NA	NA	1.63477	3.12957	1.16366	2.68941	0.00715774	0.0401715
1094	ENSG00000211869	28735	TRAJ20	T cell receptor alpha joining 20	1.62916	3.12937	0.883603	3.5416	0.000397703	0.00509197
1095	ENSG00000239742	106481106	RN7SL672P	RNA, 7SL, cytoplasmic 672, pseudogene	1.51716	3.12929	0.94464	3.31268	0.000924062	0.00932487
1096	ENSG00000265337	NA	NA	NA	1.45452	3.12847	1.00738	3.10555	0.00189924	0.0157356
1097	ENSG00000271098	106481715	IMMP1LP3	inner mitochondrial membrane peptidase subunit 1 pseudogene 3	1.91234	3.12809	0.95347	3.28074	0.00103535	0.0101393
1098	ENSG00000177725	NA	NA	NA	1.34031	3.12795	0.722054	4.33201	1.48e-05	0.000478701
1099	ENSG00000267491	NA	NA	NA	5.25082	3.12723	0.578004	5.4104	6.29e-08	9.83e-06
1100	ENSG00000254330	NA	NA	NA	2.18477	3.12677	0.925822	3.37729	0.000732049	0.00789929
1101	ENSG00000229530	NA	NA	NA	1.51577	3.12632	0.884703	3.53375	0.000409714	0.00520102
1102	ENSG00000201121	106480309	RNY1P12	RNY1 pseudogene 12	2.38401	3.12536	0.937832	3.33254	0.000860583	0.0088782
1103	ENSG00000259228	NA	NA	NA	4.86527	3.1247	0.548721	5.69452	1.24e-08	3.26e-06
1104	ENSG00000261410	NA	NA	NA	1.34157	3.12421	1.124	2.77956	0.00544333	0.033134
1105	ENSG00000260194	NA	NA	NA	7.25329	3.12413	0.68717	4.54636	5.46e-06	0.000225677
1106	ENSG00000238777	106480822	RNU7-141P	RNA, U7 small nuclear 141 pseudogene	2.56363	3.12392	0.875635	3.5676	0.000360259	0.00471888
1107	ENSG00000221214	100313921	MIR548E	microRNA 548e	1.03635	3.12288	1.20543	2.59067	0.00957881	0.0491623
1108	ENSG00000237446	NA	NA	NA	2.0836	3.12262	0.847648	3.68386	0.000229726	0.0034273
1109	ENSG00000267611	NA	NA	NA	1.1129	3.12035	1.06223	2.93756	0.00330811	0.0233739
1110	ENSG00000243352	NA	NA	NA	2.87272	3.1104	1.12262	2.77066	0.00559432	0.0337682
1111	ENSG00000241587	106480513	RN7SL482P	RNA, 7SL, cytoplasmic 482, pseudogene	1.61377	3.11018	1.08797	2.85869	0.00425399	0.0277768
1112	ENSG00000212332	106481427	RNU6-780P	RNA, U6 small nuclear 780, pseudogene	2.53255	3.10868	0.708854	4.3855	1.16e-05	0.000399079
1113	ENSG00000231470	NA	NA	NA	1.48863	3.10797	1.09015	2.85097	0.00435865	0.0282243
1114	ENSG00000276696	NA	NA	NA	3.10333	3.10778	0.609851	5.09596	3.47e-07	3.06e-05
1115	ENSG00000251687	NA	NA	NA	5.40921	3.10767	0.590429	5.26342	1.41e-07	1.68e-05
1116	ENSG00000274064	NA	NA	NA	1.96089	3.10736	0.76423	4.066	4.78e-05	0.00111835
1117	ENSG00000187600	101805491	LINC02583	long intergenic non-protein coding RNA 2583	1.70804	3.10735	0.817602	3.80056	0.000144368	0.00247625
1118	ENSG00000263045	NA	NA	NA	1.32037	3.10641	0.921491	3.37107	0.000748769	0.00803313
1119	ENSG00000259192	NA	NA	NA	2.0812	3.10609	0.655694	4.7371	2.17e-06	0.000113099
1120	ENSG00000258548	100505967	LINC00645	long intergenic non-protein coding RNA 645	4.23629	3.10481	0.763415	4.067	4.76e-05	0.00111664
1121	ENSG00000276645	NA	NA	NA	3.69154	3.10436	0.644836	4.81418	1.48e-06	8.52e-05
1122	ENSG00000198054	84677	DSCR8	Down syndrome critical region 8	12.905	3.10354	0.826158	3.75659	0.000172244	0.00281654
1123	ENSG00000271798	677831	SNORA51	small nucleolar RNA, H/ACA box 51	2.09092	3.10351	0.734708	4.22414	2.4e-05	0.000688006
1124	ENSG00000235785	NA	NA	NA	2.8269	3.1029	0.76453	4.05857	4.94e-05	0.00114018
1125	ENSG00000203506	NA	NA	NA	5.64759	3.10249	0.584104	5.31155	1.09e-07	1.41e-05
1126	ENSG00000281264	104548972	SALRNA3	senescence associated long non-coding RNA 3	1.40601	3.10228	0.779387	3.98041	6.88e-05	0.00144212
1127	ENSG00000207573	693134	MIR550A2	microRNA 550a-2	1.07568	3.09848	1.14724	2.70081	0.00691715	0.0391871
1128	ENSG00000143520	388698	FLG2	filaggrin 2	5.90708	3.09698	0.68104	4.54743	5.43e-06	0.000225454
1129	ENSG00000212309	109616995	SNORD70B	small nucleolar RNA, C/D box 70B	1.07245	3.09539	0.901658	3.43299	0.000596953	0.00680365
1130	ENSG00000268683	NA	NA	NA	4.66186	3.09265	0.671801	4.60352	4.15e-06	0.000186995
1131	ENSG00000244493	NA	NA	NA	1.43013	3.09143	0.873022	3.54107	0.000398504	0.00509848
1132	ENSG00000231490	100420155	RPL7L1P2	ribosomal protein L7 like 1 pseudogene 2	1.91488	3.09123	0.720899	4.28803	1.8e-05	0.000559095
1133	ENSG00000199630	NA	NA	NA	3.93549	3.08816	0.700585	4.40797	1.04e-05	0.000368628
1134	ENSG00000254879	NA	NA	NA	2.82282	3.08721	0.82914	3.72339	0.000196568	0.00308646
1135	ENSG00000257277	NA	NA	NA	4.7524	3.08701	0.626968	4.92371	8.49e-07	5.88e-05
1136	ENSG00000223027	NA	NA	NA	1.88765	3.08694	0.899656	3.43125	0.000600803	0.0068361
1137	ENSG00000250361	2994	GYPB	glycophorin B (MNS blood group)	1.37006	3.08642	1.14006	2.70723	0.00678467	0.0386383
1138	ENSG00000248483	134187	POU5F2	POU domain class 5, transcription factor 2	13.4882	3.08629	0.515895	5.9824	2.2e-09	1.04e-06
1139	ENSG00000257957	100422374	QRSL1P3	QRSL1 pseudogene 3	4.45259	3.08529	0.652822	4.72609	2.29e-06	0.00011706
1140	ENSG00000278041	NA	NA	NA	20.3974	3.08524	0.699536	4.41041	1.03e-05	0.00036549
1141	ENSG00000259377	NA	NA	NA	2.32311	3.08502	0.710244	4.34361	1.4e-05	0.00046177
1142	ENSG00000187908	1755	DMBT1	deleted in malignant brain tumors 1	94.3236	3.08446	0.524827	5.87711	4.18e-09	1.62e-06
1143	ENSG00000254936	NA	NA	NA	11.2348	3.08419	0.564407	5.46447	4.64e-08	8.05e-06
1144	ENSG00000260865	NA	NA	NA	2.36372	3.08386	0.796635	3.8711	0.000108345	0.00199926
1145	ENSG00000267393	NA	NA	NA	2.2072	3.08196	1.03161	2.98753	0.00281245	0.0208719
1146	ENSG00000200120	NA	NA	NA	2.6777	3.08047	0.726214	4.24183	2.22e-05	0.000650239
1147	ENSG00000274614	100419855	SALL4P4	spalt like transcription factor 4 pseudogene 4	1.19517	3.07952	1.05707	2.91325	0.00357686	0.0245839
1148	ENSG00000221176	100302175	MIR1207	microRNA 1207	1.33085	3.07821	1.05666	2.91315	0.00357808	0.0245857
1149	ENSG00000171431	54474	KRT20	keratin 20	7.40563	3.07789	0.675176	4.55865	5.15e-06	0.000216712
1150	ENSG00000225893	100270866	RPS6P11	ribosomal protein S6 pseudogene 11	2.68826	3.0773	0.528114	5.82697	5.64e-09	2e-06
1151	ENSG00000265215	100423043	MIR4269	microRNA 4269	1.16259	3.07722	0.920932	3.34142	0.000833523	0.00868277
1152	ENSG00000228262	104355287	LINC01317	long intergenic non-protein coding RNA 1317	2.02355	3.07696	0.774811	3.97125	7.15e-05	0.0014801
1153	ENSG00000258699	NA	NA	NA	1.76088	3.07673	1.0059	3.05868	0.00222314	0.0175768
1154	ENSG00000261424	NA	NA	NA	1.63916	3.07545	0.819728	3.75179	0.000175574	0.00285247
1155	ENSG00000240974	NA	NA	NA	5.39083	3.07329	0.668939	4.59427	4.34e-06	0.000193496
1156	ENSG00000229241	NA	NA	NA	6.63797	3.07221	0.500816	6.13441	8.55e-10	5.22e-07
1157	ENSG00000265801	NA	NA	NA	1.29195	3.07199	0.982169	3.12776	0.00176141	0.0149422
1158	ENSG00000222208	100873399	RNA5SP129	RNA, 5S ribosomal pseudogene 129	2.11649	3.07029	0.964361	3.18376	0.00145376	0.0130073
1159	ENSG00000104499	2765	GML	glycosylphosphatidylinositol anchored molecule like	1.36743	3.06972	0.842268	3.64458	0.000267824	0.00382621
1160	ENSG00000265981	100422864	MIR544B	microRNA 544b	2.1378	3.06947	0.733735	4.18335	2.87e-05	0.000784325
1161	ENSG00000228308	101928684	LINC01209	long intergenic non-protein coding RNA 1209	2.12632	3.06927	0.846897	3.62414	0.000289922	0.00406317
1162	ENSG00000227813	NA	NA	NA	2.65298	3.06886	0.668151	4.59306	4.37e-06	0.000194162
1163	ENSG00000252637	100873521	RNA5SP268	RNA, 5S ribosomal pseudogene 268	2.20926	3.06795	0.699412	4.38646	1.15e-05	0.000397661
1164	ENSG00000231501	106478909	MTND4LP1	MT-ND4L pseudogene 1	1.67505	3.06658	0.995075	3.08176	0.00205779	0.0166641
1165	ENSG00000267766	NA	NA	NA	1.1849	3.06461	1.07837	2.84189	0.00448475	0.0288117
1166	ENSG00000223392	100874194	CLDN10-AS1	CLDN10 antisense RNA 1	6.14242	3.06419	0.795539	3.85172	0.000117293	0.00211668
1167	ENSG00000226741	100507657	LINC02554	long intergenic non-protein coding RNA 2554	1.10174	3.06388	0.776457	3.94598	7.95e-05	0.00159166
1168	ENSG00000171053	160065	PATE1	prostate and testis expressed 1	1.87823	3.06322	1.02756	2.98107	0.00287245	0.0211796
1169	ENSG00000206797	NA	NA	NA	1.49286	3.06235	1.01274	3.02383	0.00249593	0.0191335
1170	ENSG00000233114	NA	NA	NA	1.78732	3.06234	0.87409	3.50346	0.00045926	0.00565339
1171	ENSG00000280080	642757	TBC1D22A-AS1	TBC1D22A antisense RNA 1	2.69154	3.06201	0.740052	4.13756	3.51e-05	0.000904121
1172	ENSG00000241926	107075179	MTCO1P55	MT-CO1 pseudogene 55	1.18929	3.06025	1.17387	2.60699	0.00913432	0.0475937
1173	ENSG00000240175	100873983	MAGI1-AS1	MAGI1 antisense RNA 1	2.99659	3.05865	0.921383	3.31963	0.000901353	0.00917389
1174	ENSG00000222004	285941	LINC02860	long intergenic non-protein coding RNA 2860	2.42202	3.05784	0.758089	4.03362	5.49e-05	0.0012235
1175	ENSG00000280002	NA	NA	NA	5.12226	3.05727	0.889298	3.43785	0.00058636	0.00673056
1176	ENSG00000261544	NA	NA	NA	1.81179	3.05647	0.97433	3.137	0.00170686	0.0146062
1177	ENSG00000235111	NA	NA	NA	18.2829	3.05642	0.443237	6.89567	5.36e-12	1.1e-08
1178	ENSG00000270390	100418906	SFXN4P1	SFXN4 pseudogene 1	1.46369	3.05625	0.74581	4.09789	4.17e-05	0.00101625
1179	ENSG00000222604	NA	NA	NA	1.37498	3.05605	0.771329	3.96206	7.43e-05	0.00152089
1180	ENSG00000217897	NA	NA	NA	4.1806	3.05509	0.473121	6.45732	1.07e-10	1.22e-07
1181	ENSG00000236583	NA	NA	NA	6.00075	3.05474	0.603166	5.0645	4.09e-07	3.46e-05
1182	ENSG00000264607	100422981	MIR3173	microRNA 3173	1.28627	3.05301	1.01801	2.99901	0.0027086	0.020287
1183	ENSG00000215444	100419570	LOC100419570	ribosomal protein L29 pseudogene	1.14841	3.05189	0.93691	3.2574	0.00112436	0.0107741
1184	ENSG00000279985	NA	NA	NA	2.11861	3.05093	0.942553	3.23688	0.00120845	0.0113613
1185	ENSG00000271484	NA	NA	NA	1.19447	3.04929	1.04788	2.90996	0.0036147	0.0247642
1186	ENSG00000202260	NA	NA	NA	1.26881	3.04919	0.977645	3.11892	0.00181517	0.0152525
1187	ENSG00000279847	389676	LINC02906	long intergenic non-protein coding RNA 2906	1.1458	3.04899	0.995826	3.06177	0.00220032	0.0174493
1188	ENSG00000241111	100652759	PRICKLE2-AS1	PRICKLE2 antisense RNA 1	5.06144	3.04851	0.542858	5.61566	1.96e-08	4.37e-06
1189	ENSG00000278661	28718	TRAJ37	T cell receptor alpha joining 37	2.23382	3.04764	1.12332	2.71308	0.00666618	0.0381806
1190	ENSG00000202100	NA	NA	NA	1.88601	3.04753	1.0556	2.88701	0.00388927	0.026102
1191	ENSG00000270487	NA	NA	NA	2.42629	3.04506	0.953778	3.19263	0.00140984	0.012687
1192	ENSG00000252474	106481351	RNU6-539P	RNA, U6 small nuclear 539, pseudogene	1.61205	3.04417	0.876171	3.4744	0.000512	0.00612722
1193	ENSG00000279993	NA	NA	NA	1.50611	3.04379	0.862417	3.52938	0.000416542	0.00527096
1194	ENSG00000270531	NA	NA	NA	3.30794	3.0435	0.629616	4.83389	1.34e-06	8.05e-05
1195	ENSG00000260616	NA	NA	NA	2.26798	3.04105	0.731748	4.15587	3.24e-05	0.000854375
1196	ENSG00000242152	NA	NA	NA	1.75937	3.04092	0.982006	3.09664	0.00195728	0.0160564
1197	ENSG00000244183	NA	NA	NA	3.79812	3.0394	0.592711	5.12796	2.93e-07	2.81e-05
1198	ENSG00000279815	NA	NA	NA	1.25236	3.03929	0.979443	3.10307	0.00191521	0.0158037
1199	ENSG00000233717	NA	NA	NA	1.32073	3.03804	0.764699	3.97285	7.1e-05	0.00147363
1200	ENSG00000232915	NA	NA	NA	1.14413	3.03745	0.874058	3.47511	0.000510643	0.00611472
1201	ENSG00000254768	NA	NA	NA	1.97999	3.03708	0.860535	3.52929	0.000416681	0.00527096
1202	ENSG00000222714	106479112	RN7SKP38	RN7SK pseudogene 38	1.56243	3.03642	1.01535	2.99052	0.00278505	0.0207435
1203	ENSG00000223665	NA	NA	NA	1.66254	3.03573	0.815613	3.72202	0.000197634	0.00308886
1204	ENSG00000223523	NA	NA	NA	1.96068	3.035	0.629051	4.82473	1.4e-06	8.24e-05
1205	ENSG00000238490	NA	NA	NA	1.43179	3.03433	1.02927	2.94804	0.00319798	0.0227729
1206	ENSG00000200309	NA	NA	NA	1.34562	3.03389	0.884696	3.42931	0.000605122	0.00686924
1207	ENSG00000233222	NA	NA	NA	1.07744	3.0329	0.953278	3.18155	0.00146487	0.0130857
1208	ENSG00000267196	NA	NA	NA	2.42716	3.03032	0.72271	4.193	2.75e-05	0.000761525
1209	ENSG00000207590	406997	MIR215	microRNA 215	2.19894	3.02996	0.80034	3.78583	0.000153193	0.00259248
1210	ENSG00000254197	NA	NA	NA	3.57012	3.02956	0.894736	3.38598	0.000709245	0.00770001
1211	ENSG00000242488	NA	NA	NA	3.24973	3.0285	0.81499	3.71599	0.000202408	0.00313962
1212	ENSG00000222092	106479968	RNU6-908P	RNA, U6 small nuclear 908, pseudogene	1.28129	3.0285	1.02569	2.95265	0.00315057	0.0225586
1213	ENSG00000251073	100422445	NUDT19P5	NUDT19 pseudogene 5	2.74528	3.02782	0.874526	3.46224	0.000535696	0.00632173
1214	ENSG00000259999	NA	NA	NA	2.3348	3.02395	0.744608	4.06114	4.88e-05	0.00113308
1215	ENSG00000101327	5173	PDYN	prodynorphin	5.2566	3.02392	0.779567	3.87897	0.000104901	0.00194998
1216	ENSG00000217805	NA	NA	NA	1.4322	3.02357	0.911178	3.3183	0.000905656	0.00918657
1217	ENSG00000226410	NA	NA	NA	2.52811	3.02282	0.754342	4.00723	6.14e-05	0.00132844
1218	ENSG00000228366	NA	NA	NA	2.5457	3.02246	0.731207	4.13352	3.57e-05	0.000914883
1219	ENSG00000236636	NA	NA	NA	1.16469	3.02171	1.13323	2.66646	0.00766548	0.0421434
1220	ENSG00000235869	100271104	RPS26P12	ribosomal protein S26 pseudogene 12	4.40753	3.02091	0.833344	3.62505	0.000288906	0.00405279
1221	ENSG00000231700	NA	NA	NA	1.21638	3.01994	0.844913	3.57426	0.000351222	0.00463782
1222	ENSG00000252713	106480090	RNU6-1198P	RNA, U6 small nuclear 1198, pseudogene	1.15605	3.01946	1.16882	2.58334	0.00978486	0.049919
1223	ENSG00000244292	NA	NA	NA	1.97813	3.01925	0.750166	4.02478	5.7e-05	0.00125466
1224	ENSG00000214216	654502	IQCJ	IQ motif containing J	3.1844	3.01778	0.722296	4.17803	2.94e-05	0.000798403
1225	ENSG00000237065	NA	NA	NA	1.35863	3.0176	0.839496	3.59453	0.000324977	0.00440897
1226	ENSG00000237234	NA	NA	NA	33.8718	3.01548	0.406931	7.41029	1.26e-13	5.97e-10
1227	ENSG00000114248	79782	LRRC31	leucine rich repeat containing 31	18.476	3.01397	0.483575	6.23268	4.59e-10	3.26e-07
1228	ENSG00000274346	NA	NA	NA	1.2129	3.01262	0.813748	3.70215	0.000213776	0.00326157
1229	ENSG00000220694	100271152	RPL17P23	ribosomal protein L17 pseudogene 23	2.10742	3.01243	0.802866	3.75209	0.000175365	0.0028507
1230	ENSG00000279326	NA	NA	NA	1.14623	3.01183	1.08701	2.77074	0.00559286	0.0337655
1231	ENSG00000225133	100420030	MORF4L1P4	mortality factor 4 like 1 pseudogene 4	1.41222	3.01069	0.976137	3.08429	0.00204036	0.016571
1232	ENSG00000269954	NA	NA	NA	2.06104	3.00923	0.650709	4.62454	3.75e-06	0.000172171
1233	ENSG00000222858	106481470	RNU6-920P	RNA, U6 small nuclear 920, pseudogene	1.50995	3.00906	0.935166	3.21767	0.00129234	0.0118906
1234	ENSG00000279629	NA	NA	NA	1.52687	3.00878	0.781605	3.84949	0.000118365	0.00213127
1235	ENSG00000224751	NA	NA	NA	2.0473	3.00856	0.785832	3.82851	0.000128923	0.00227422
1236	ENSG00000180116	283461	C12orf40	chromosome 12 open reading frame 40	2.78635	3.00791	0.64447	4.66727	3.05e-06	0.000145267
1237	ENSG00000259001	NA	NA	NA	6.34895	3.00616	0.580682	5.17695	2.26e-07	2.33e-05
1238	ENSG00000255174	NA	NA	NA	1.0629	3.00584	1.07278	2.80191	0.00508003	0.0314824
1239	ENSG00000227175	NA	NA	NA	1.96271	3.00333	0.809418	3.71048	0.000206863	0.00318972
1240	ENSG00000214651	645482	LOC645482	ATPase H+ transporting V1 subunit B2 pseudogene	5.35639	3.00309	0.799329	3.75701	0.000171957	0.00281478
1241	ENSG00000206948	677817	SNORA36A	small nucleolar RNA, H/ACA box 36A	1.00313	2.99836	1.15656	2.59248	0.00952862	0.0490077
1242	ENSG00000225602	100873935	MTOR-AS1	MTOR antisense RNA 1	3.30868	2.99818	0.715659	4.1894	2.8e-05	0.000769603
1243	ENSG00000273090	NA	NA	NA	1.82938	2.99746	0.718905	4.16948	3.05e-05	0.000818149
1244	ENSG00000262708	NA	NA	NA	2.46985	2.99604	0.678288	4.41707	1e-05	0.000357329
1245	ENSG00000155897	114	ADCY8	adenylate cyclase 8	10.7462	2.9951	0.575605	5.20339	1.96e-07	2.09e-05
1246	ENSG00000227638	NA	NA	NA	19.6812	2.99491	0.404782	7.39881	1.37e-13	5.97e-10
1247	ENSG00000232880	107075105	NDUFB4P10	NADH:ubiquinone oxidoreductase subunit B4 pseudogene 10	2.19517	2.9946	0.749674	3.99453	6.48e-05	0.00137952
1248	ENSG00000254112	NA	NA	NA	2.29014	2.99401	0.754942	3.96588	7.31e-05	0.00150223
1249	ENSG00000229019	NA	NA	NA	1.53159	2.99348	1.0692	2.79973	0.00511451	0.0316051
1250	ENSG00000260744	NA	NA	NA	3.33169	2.99332	0.635086	4.71326	2.44e-06	0.00012251
1251	ENSG00000270236	NA	NA	NA	3.82639	2.99324	0.630135	4.75015	2.03e-06	0.000107039
1252	ENSG00000225297	NA	NA	NA	1.45051	2.99127	0.8108	3.68928	0.000224893	0.00337841
1253	ENSG00000260258	NA	NA	NA	1.21871	2.99042	1.08614	2.75324	0.00590082	0.0350499
1254	ENSG00000276620	NA	NA	NA	1.754	2.9886	0.695891	4.29465	1.75e-05	0.000546494
1255	ENSG00000220091	100873864	LAP3P1	leucine aminopeptidase 3 pseudogene 1	1.09188	2.98838	1.02194	2.92422	0.00345325	0.0240429
1256	ENSG00000211870	28736	TRAJ19	T cell receptor alpha joining 19 (non-functional)	1.3436	2.98718	0.873635	3.41925	0.000627939	0.00705854
1257	ENSG00000273979	NA	NA	NA	1.42499	2.98573	0.721437	4.13859	3.49e-05	0.000901828
1258	ENSG00000264458	NA	NA	NA	3.57552	2.98545	1.15391	2.58724	0.00967493	0.0495515
1259	ENSG00000280042	NA	NA	NA	9.15069	2.98301	0.472163	6.31775	2.65e-10	2.3e-07
1260	ENSG00000238149	100271652	RPS15AP31	ribosomal protein S15a pseudogene 31	1.49766	2.98252	0.802868	3.71484	0.000203336	0.00314651
1261	ENSG00000229154	100873997	KCNQ5-AS1	KCNQ5 antisense RNA 1	1.42728	2.98221	0.870596	3.42548	0.000613718	0.00693536
1262	ENSG00000230397	100874511	SPTLC1P1	serine palmitoyltransferase long chain base subunit 1 pseudogene 1	1.71064	2.98155	0.709645	4.20147	2.65e-05	0.000742253
1263	ENSG00000227292	NA	NA	NA	7.58929	2.98107	0.556974	5.35227	8.69e-08	1.22e-05
1264	ENSG00000199646	106480121	RNU6-1272P	RNA, U6 small nuclear 1272, pseudogene	1.30674	2.98075	0.993502	3.00025	0.0026976	0.0202193
1265	ENSG00000229815	NA	NA	NA	3.0844	2.97967	0.800681	3.72142	0.000198108	0.00309502
1266	ENSG00000240454	NA	NA	NA	2.01917	2.97959	1.10392	2.69909	0.00695298	0.0393322
1267	ENSG00000226705	100128930	SDCBPP1	syndecan binding protein pseudogene 1	4.85258	2.97926	0.782764	3.80607	0.000141193	0.00243354
1268	ENSG00000207467	NA	NA	NA	1.16588	2.97906	0.973101	3.06141	0.00220297	0.0174567
1269	ENSG00000264792	100616271	MIR4637	microRNA 4637	1.13636	2.97809	1.03977	2.86419	0.00418078	0.0274455
1270	ENSG00000231241	140713	RPS3AP3	RPS3A pseudogene 3	3.0396	2.97577	0.56347	5.28116	1.28e-07	1.57e-05
1271	ENSG00000260601	NA	NA	NA	2.70463	2.97266	0.830999	3.57721	0.000347275	0.00460733
1272	ENSG00000222915	106479817	RNU6-564P	RNA, U6 small nuclear 564, pseudogene	2.92694	2.97261	0.584464	5.08604	3.66e-07	3.18e-05
1273	ENSG00000202517	NA	NA	NA	1.08854	2.97166	1.0681	2.78218	0.00539949	0.0329544
1274	ENSG00000079557	173	AFM	afamin	0.87015	2.97144	1.0613	2.79981	0.00511322	0.0316022
1275	ENSG00000253168	NA	NA	NA	3.53007	2.97078	0.88213	3.36774	0.000757874	0.00810855
1276	ENSG00000227056	343495	RPL6P2	ribosomal protein L6 pseudogene 2	3.65631	2.97053	0.632037	4.69994	2.6e-06	0.000128896
1277	ENSG00000226960	107075164	MTCO1P21	MT-CO1 pseudogene 21	1.30547	2.96915	1.07236	2.76881	0.00562617	0.0339141
1278	ENSG00000222614	NA	NA	NA	2.26852	2.96914	0.746337	3.97828	6.94e-05	0.00145184
1279	ENSG00000200792	677846	SNORA80A	small nucleolar RNA, H/ACA box 80A	1.88884	2.96864	0.869311	3.41493	0.000637981	0.00713855
1280	ENSG00000232493	NA	NA	NA	6.54709	2.96853	0.546577	5.43113	5.6e-08	9e-06
1281	ENSG00000279409	NA	NA	NA	5.1264	2.96566	0.512559	5.78599	7.21e-09	2.29e-06
1282	ENSG00000252835	677763	SCARNA21	small Cajal body-specific RNA 21	15.2949	2.96566	0.474909	6.24468	4.25e-10	3.13e-07
1283	ENSG00000225078	NA	NA	NA	1.48039	2.96306	0.889858	3.32981	0.000869038	0.00893577
1284	ENSG00000200241	NA	NA	NA	2.19768	2.96305	0.628272	4.71619	2.4e-06	0.000122095
1285	ENSG00000201592	NA	NA	NA	2.16008	2.96165	0.757731	3.90858	9.28e-05	0.00177921
1286	ENSG00000206822	NA	NA	NA	0.995802	2.96153	1.09104	2.71442	0.00663913	0.0380814
1287	ENSG00000251186	NA	NA	NA	2.36532	2.96053	0.654607	4.5226	6.11e-06	0.000245045
1288	ENSG00000218823	56903	PAPOLB	poly(A) polymerase beta	3.38625	2.95926	0.645029	4.58779	4.48e-06	0.000197549
1289	ENSG00000230815	NA	NA	NA	1.34733	2.9589	0.939746	3.14862	0.00164046	0.0141991
1290	ENSG00000232579	107075168	MTCO1P27	MT-CO1 pseudogene 27	1.98077	2.95619	0.880609	3.35698	0.000787976	0.00834153
1291	ENSG00000255203	8587	OR7E2P	olfactory receptor family 7 subfamily E member 2 pseudogene	1.31189	2.95581	1.03689	2.85063	0.00436323	0.0282446
1292	ENSG00000232795	100873886	ZBED9P1	ZBED9 pseudogene 1	1.10796	2.95532	1.03945	2.84315	0.00446699	0.0287387
1293	ENSG00000271626	115482704	H3P42	H3 histone pseudogene 42	1.13953	2.95438	0.875086	3.3761	0.000735209	0.00792029
1294	ENSG00000227704	NA	NA	NA	1.11659	2.95347	1.03182	2.8624	0.00420445	0.0275592
1295	ENSG00000207233	677819	SNORA37	small nucleolar RNA, H/ACA box 37	2.24497	2.95198	0.791186	3.73108	0.000190662	0.00302344
1296	ENSG00000225349	116435289	ANKRD49P2	ANKRD49 pseudogene 2	1.30234	2.95129	0.821693	3.59171	0.000328513	0.0044446
1297	ENSG00000215319	NA	NA	NA	1.89122	2.95082	0.606446	4.86575	1.14e-06	7.18e-05
1298	ENSG00000240254	100874201	B4GALT4-AS1	B4GALT4 antisense RNA 1	3.33468	2.9487	0.691897	4.26176	2.03e-05	0.000609147
1299	ENSG00000275538	101954277	RNVU1-19	RNA, variant U1 small nuclear 19	5.99954	2.94723	0.632973	4.65616	3.22e-06	0.000151113
1300	ENSG00000202172	106481599	RNU6-1327P	RNA, U6 small nuclear 1327, pseudogene	2.18229	2.94628	0.934239	3.15367	0.00161231	0.0140432
1301	ENSG00000236985	NA	NA	NA	1.02934	2.94572	0.843676	3.49153	0.000480268	0.00584049
1302	ENSG00000206199	389161	ANKUB1	ankyrin repeat and ubiquitin domain containing 1	17.6968	2.94499	0.49846	5.90818	3.46e-09	1.46e-06
1303	ENSG00000165970	9152	SLC6A5	solute carrier family 6 member 5	1.27806	2.94439	0.836588	3.51953	0.000432316	0.00539872
1304	ENSG00000267437	NA	NA	NA	1.31398	2.94332	0.820268	3.58825	0.000332908	0.00448233
1305	ENSG00000236274	NA	NA	NA	2.35455	2.94321	0.942286	3.12348	0.00178724	0.0151007
1306	ENSG00000231373	101927422	GNA14-AS1	GNA14 antisense RNA 1	1.73434	2.94314	1.12235	2.62229	0.00873414	0.0461299
1307	ENSG00000248682	NA	NA	NA	1.46753	2.94292	1.12082	2.62568	0.00864756	0.0458151
1308	ENSG00000235945	NA	NA	NA	5.22243	2.94208	0.656823	4.47925	7.49e-06	0.000286095
1309	ENSG00000211876	28742	TRAJ13	T cell receptor alpha joining 13	2.08354	2.9411	0.881795	3.33536	0.000851885	0.00882493
1310	ENSG00000217414	442164	DDX18P3	DEAD-box helicase 18 pseudogene 3	2.10159	2.94015	0.746292	3.93967	8.16e-05	0.00161811
1311	ENSG00000238076	NA	NA	NA	2.49338	2.9395	0.585144	5.02355	5.07e-07	4.1e-05
1312	ENSG00000258204	NA	NA	NA	1.62785	2.93878	0.778163	3.77656	0.00015901	0.00266309
1313	ENSG00000279996	NA	NA	NA	5.11692	2.93876	0.703364	4.17816	2.94e-05	0.000798403
1314	ENSG00000260862	101928446	LOC101928446	uncharacterized LOC101928446	2.89047	2.93856	0.685296	4.28802	1.8e-05	0.000559095
1315	ENSG00000262759	NA	NA	NA	1.3399	2.9384	0.986723	2.97794	0.00290191	0.0213132
1316	ENSG00000200070	106480386	RNU4-80P	RNA, U4 small nuclear 80, pseudogene	1.26303	2.93794	0.958902	3.06386	0.00218502	0.0173598
1317	ENSG00000204006	284546	C1orf185	chromosome 1 open reading frame 185	1.59618	2.93791	0.784652	3.74422	0.000180954	0.00290724
1318	ENSG00000271779	NA	NA	NA	4.74507	2.93736	0.626497	4.68855	2.75e-06	0.000134048
1319	ENSG00000271063	NA	NA	NA	1.22609	2.93729	0.799892	3.6721	0.000240563	0.00353346
1320	ENSG00000233583	NA	NA	NA	2.50486	2.93693	0.654787	4.48532	7.28e-06	0.000280265
1321	ENSG00000266466	NA	NA	NA	1.28253	2.93557	0.99425	2.95255	0.00315165	0.0225622
1322	ENSG00000249407	NA	NA	NA	2.83427	2.93513	0.694482	4.22636	2.37e-05	0.000682337
1323	ENSG00000259396	NA	NA	NA	2.25886	2.9344	0.64086	4.57885	4.68e-06	0.000203207
1324	ENSG00000277233	NA	NA	NA	1.2276	2.93347	1.05709	2.77505	0.00551936	0.0334509
1325	ENSG00000221245	NA	NA	NA	1.18676	2.9326	0.978272	2.99773	0.00271995	0.0203556
1326	ENSG00000264994	692209	SNORD92	small nucleolar RNA, C/D box 92	2.16251	2.93259	0.928336	3.15897	0.00158327	0.0138582
1327	ENSG00000231562	100271398	RPL7AP44	ribosomal protein L7a pseudogene 44	2.17518	2.93229	1.08994	2.69031	0.00713852	0.0400752
1328	ENSG00000241228	NA	NA	NA	1.92643	2.93153	0.707592	4.14296	3.43e-05	0.000887755
1329	ENSG00000219608	NA	NA	NA	3.33875	2.93149	0.649754	4.51169	6.43e-06	0.000255382
1330	ENSG00000232959	NA	NA	NA	1.33665	2.93096	0.965919	3.03437	0.00241035	0.0186901
1331	ENSG00000259008	NA	NA	NA	1.15847	2.93096	1.01288	2.89368	0.00380759	0.0257128
1332	ENSG00000226163	NA	NA	NA	1.64108	2.9291	0.920612	3.18169	0.0014642	0.0130827
1333	ENSG00000273946	106479489	RN7SL733P	RNA, 7SL, cytoplasmic 733, pseudogene	1.40711	2.92817	0.9078	3.22557	0.00125722	0.0116849
1334	ENSG00000260137	NA	NA	NA	4.41597	2.92522	0.936555	3.12339	0.00178783	0.0151007
1335	ENSG00000112038	4988	OPRM1	opioid receptor mu 1	1.03028	2.92413	0.833824	3.50689	0.000453379	0.00560775
1336	ENSG00000233681	1090	CEACAMP1	CEA cell adhesion molecule pseudogene 1	1.08869	2.92311	1.02445	2.85336	0.00432598	0.0280995
1337	ENSG00000280265	NA	NA	NA	1.13286	2.92264	0.940083	3.10892	0.00187776	0.0156139
1338	ENSG00000272483	NA	NA	NA	3.89866	2.92243	0.614225	4.75792	1.96e-06	0.000104061
1339	ENSG00000236940	NA	NA	NA	1.10775	2.92218	0.986075	2.96345	0.00304213	0.0220202
1340	ENSG00000262402	NA	NA	NA	6.11574	2.92046	0.53134	5.49641	3.88e-08	7.11e-06
1341	ENSG00000206755	677813	SNORA30	small nucleolar RNA, H/ACA box 30	1.40365	2.91996	1.06109	2.75185	0.005926	0.0351574
1342	ENSG00000260151	NA	NA	NA	1.74455	2.91942	0.877184	3.32818	0.000874162	0.00897429
1343	ENSG00000270661	NA	NA	NA	12.9299	2.91932	0.45251	6.4514	1.11e-10	1.24e-07
1344	ENSG00000250501	NA	NA	NA	1.36113	2.918	1.04045	2.80456	0.00503846	0.0312986
1345	ENSG00000274996	NA	NA	NA	1.15871	2.91749	0.846507	3.4465	0.000567896	0.00657854
1346	ENSG00000239822	106479497	RN7SL754P	RNA, 7SL, cytoplasmic 754, pseudogene	1.68362	2.91672	0.945514	3.0848	0.00203687	0.0165564
1347	ENSG00000259575	NA	NA	NA	3.47237	2.91197	0.795411	3.66096	0.000251274	0.0036417
1348	ENSG00000231981	100420200	RPL7L1P12	ribosomal protein L7 like 1 pseudogene 12	2.39981	2.91185	0.871444	3.34141	0.000833544	0.00868277
1349	ENSG00000265494	NA	NA	NA	2.20879	2.90955	0.720351	4.03907	5.37e-05	0.00120923
1350	ENSG00000259161	NA	NA	NA	1.44342	2.90942	0.773415	3.76178	0.000168707	0.00278097
1351	ENSG00000202513	106479922	RNU6-805P	RNA, U6 small nuclear 805, pseudogene	1.04287	2.90698	0.978387	2.97119	0.00296645	0.0216206
1352	ENSG00000254325	NA	NA	NA	2.61265	2.90559	0.940232	3.09029	0.00199964	0.0163285
1353	ENSG00000258978	100874523	HIF1AP1	HIF1AP pseudogene 1	1.58052	2.90323	0.841927	3.44831	0.000564099	0.00655629
1354	ENSG00000225300	NA	NA	NA	4.30709	2.90288	0.59955	4.84177	1.29e-06	7.83e-05
1355	ENSG00000232518	NA	NA	NA	3.92514	2.90024	0.650842	4.45613	8.35e-06	0.000310247
1356	ENSG00000242251	106479232	RN7SL20P	RNA, 7SL, cytoplasmic 20, pseudogene	1.24488	2.90022	1.09634	2.64537	0.00816023	0.0439725
1357	ENSG00000227466	101927139	PDE4B-AS1	PDE4B antisense RNA 1	1.30572	2.89945	1.07342	2.70113	0.00691053	0.0391554
1358	ENSG00000250406	NA	NA	NA	1.2539	2.89939	1.00912	2.8732	0.0040634	0.0269283
1359	ENSG00000251288	NA	NA	NA	6.29656	2.89893	0.542088	5.3477	8.91e-08	1.23e-05
1360	ENSG00000240596	100874083	KCNAB1-AS2	KCNAB1 antisense RNA 2	1.2997	2.89804	0.76588	3.78393	0.00015437	0.00260773
1361	ENSG00000279598	NA	NA	NA	5.32181	2.89723	0.550732	5.2607	1.44e-07	1.68e-05
1362	ENSG00000272033	NA	NA	NA	4.28454	2.89716	0.632013	4.58402	4.56e-06	0.000199747
1363	ENSG00000253399	NA	NA	NA	2.89399	2.8971	0.600347	4.82572	1.39e-06	8.24e-05
1364	ENSG00000223492	NA	NA	NA	1.12775	2.89521	0.910821	3.17868	0.00147949	0.0131801
1365	ENSG00000257715	NA	NA	NA	1.33514	2.89515	0.815066	3.55205	0.000382247	0.00494063
1366	ENSG00000259532	NA	NA	NA	4.08965	2.89498	0.747857	3.87104	0.000108372	0.00199926
1367	ENSG00000259735	NA	NA	NA	2.40478	2.89464	0.788416	3.67146	0.000241172	0.00353853
1368	ENSG00000202469	NA	NA	NA	1.16368	2.8936	1.11337	2.59897	0.00935036	0.0483583
1369	ENSG00000233189	NA	NA	NA	1.80185	2.8932	0.7309	3.9584	7.55e-05	0.00153471
1370	ENSG00000267476	NA	NA	NA	5.0131	2.89243	0.560676	5.15882	2.49e-07	2.48e-05
1371	ENSG00000252779	106479647	RNU6-182P	RNA, U6 small nuclear 182, pseudogene	1.50271	2.89194	0.87455	3.30677	0.000943785	0.00947495
1372	ENSG00000279681	NA	NA	NA	1.10686	2.89022	0.994654	2.90575	0.00366372	0.0250223
1373	ENSG00000231398	NA	NA	NA	1.05061	2.89002	0.807102	3.58074	0.000342624	0.00456375
1374	ENSG00000225192	NA	NA	NA	10.1721	2.88917	0.579485	4.98575	6.17e-07	4.68e-05
1375	ENSG00000206743	106479781	RNU6-484P	RNA, U6 small nuclear 484, pseudogene	1.95272	2.88635	0.734253	3.93101	8.46e-05	0.00166425
1376	ENSG00000239465	NA	NA	NA	4.2327	2.88444	0.543754	5.30467	1.13e-07	1.44e-05
1377	ENSG00000259964	101929196	THSD4-AS1	THSD4 antisense RNA 1	1.85203	2.884	0.83301	3.46214	0.000535892	0.00632214
1378	ENSG00000271919	NA	NA	NA	1.02005	2.88355	1.02283	2.81919	0.00481453	0.0302977
1379	ENSG00000237353	399968	PATE4	prostate and testis expressed 4	8.09474	2.88303	0.584899	4.9291	8.26e-07	5.79e-05
1380	ENSG00000236894	NA	NA	NA	1.12971	2.88244	0.863162	3.33939	0.000839617	0.00872509
1381	ENSG00000271065	NA	NA	NA	1.87177	2.88211	0.888137	3.24512	0.00117402	0.0110964
1382	ENSG00000250354	NA	NA	NA	1.27067	2.88183	1.0218	2.82035	0.00479706	0.0302121
1383	ENSG00000200742	NA	NA	NA	4.49984	2.88169	0.660308	4.36415	1.28e-05	0.000429489
1384	ENSG00000242818	106479530	RN7SL846P	RNA, 7SL, cytoplasmic 846, pseudogene	1.20704	2.88131	0.859664	3.35167	0.000803271	0.00846446
1385	ENSG00000241026	NA	NA	NA	1.96881	2.88125	0.704816	4.08794	4.35e-05	0.00104521
1386	ENSG00000212549	100873614	RNA5SP354	RNA, 5S ribosomal pseudogene 354	1.842	2.88079	0.888382	3.24273	0.00118389	0.0111654
1387	ENSG00000249275	NA	NA	NA	4.30493	2.87921	0.689237	4.17739	2.95e-05	0.000798821
1388	ENSG00000207624	406969	MIR194-1	microRNA 194-1	2.13639	2.87638	0.821959	3.49942	0.000466273	0.00571118
1389	ENSG00000222973	106480208	RNU2-25P	RNA, U2 small nuclear 25, pseudogene	2.99436	2.87567	0.772189	3.72404	0.000196057	0.00308395
1390	ENSG00000211882	28748	TRAJ7	T cell receptor alpha joining 7	2.0979	2.87477	0.728674	3.9452	7.97e-05	0.00159274
1391	ENSG00000258455	NA	NA	NA	1.52128	2.87448	1.06244	2.70554	0.00681936	0.0387793
1392	ENSG00000262529	NA	NA	NA	5.84955	2.87322	0.647436	4.43785	9.09e-06	0.000331496
1393	ENSG00000250062	101929064	MAPK10-AS1	MAPK10 antisense RNA 1	1.95817	2.87194	0.730758	3.93009	8.49e-05	0.00166645
1394	ENSG00000259926	NA	NA	NA	5.09125	2.87136	0.702872	4.08519	4.4e-05	0.00105185
1395	ENSG00000207653	693143	MIR558	microRNA 558	1.59418	2.87121	0.864132	3.32266	0.000891649	0.00909551
1396	ENSG00000258373	NA	NA	NA	3.72388	2.8695	0.580287	4.94496	7.62e-07	5.43e-05
1397	ENSG00000223500	100419645	RNF14P4	RNF14 pseudogene 4	7.4359	2.86927	0.53197	5.39367	6.9e-08	1.06e-05
1398	ENSG00000255207	NA	NA	NA	0.926419	2.8692	1.00299	2.86064	0.00422781	0.0276613
1399	ENSG00000258752	NA	NA	NA	5.82264	2.86695	0.558013	5.13779	2.78e-07	2.7e-05
1400	ENSG00000230370	100271465	RPL23AP52	ribosomal protein L23a pseudogene 52	2.68606	2.86603	0.572328	5.00768	5.51e-07	4.33e-05
1401	ENSG00000248967	NA	NA	NA	1.50625	2.86466	0.856315	3.34534	0.000821826	0.00859968
1402	ENSG00000277705	NA	NA	NA	1.12168	2.86409	0.90428	3.16726	0.0015388	0.0135614
1403	ENSG00000249860	100463289	MTRNR2L5	MT-RNR2 like 5 (pseudogene)	0.779295	2.86408	1.10197	2.59905	0.00934831	0.048354
1404	ENSG00000225473	NA	NA	NA	1.37669	2.86322	0.975674	2.9346	0.00333975	0.0235167
1405	ENSG00000224354	100873176	MTND2P5	MT-ND2 pseudogene 5	1.6073	2.86204	1.08351	2.64145	0.0082551	0.0443309
1406	ENSG00000212331	106479003	RNA5SP297	RNA, 5S ribosomal pseudogene 297	2.12946	2.86177	0.781208	3.66327	0.000249018	0.0036184
1407	ENSG00000232916	NA	NA	NA	2.76006	2.86157	0.512353	5.58516	2.33e-08	4.93e-06
1408	ENSG00000253819	NA	NA	NA	1.51177	2.86125	0.842982	3.3942	0.000688288	0.00753108
1409	ENSG00000269172	NA	NA	NA	2.45212	2.86074	0.635674	4.50033	6.78e-06	0.00026565
1410	ENSG00000271350	NA	NA	NA	1.29741	2.86024	0.810728	3.52799	0.000418729	0.00528968
1411	ENSG00000265093	106480989	RN7SL246P	RNA, 7SL, cytoplasmic 246, pseudogene	1.77642	2.85986	0.850786	3.36143	0.000775388	0.00823386
1412	ENSG00000206911	NA	NA	NA	2.43756	2.85693	0.795986	3.58917	0.00033173	0.00447109
1413	ENSG00000227714	106478951	MTND6P18	MT-ND6 pseudogene 18	1.41597	2.85559	0.890227	3.20771	0.00133797	0.0122089
1414	ENSG00000266245	100616430	MIR4644	microRNA 4644	1.79207	2.85544	0.714406	3.99694	6.42e-05	0.00137006
1415	ENSG00000241175	106481057	RN7SL494P	RNA, 7SL, cytoplasmic 494, pseudogene	0.766198	2.85511	1.10551	2.58262	0.00980526	0.0499832
1416	ENSG00000215184	NA	NA	NA	3.16315	2.85334	0.79278	3.59916	0.000319246	0.00436339
1417	ENSG00000271045	106050037	NDUFB9P1	NADH:ubiquinone oxidoreductase subunit B9 pseudogene 1	1.84272	2.85323	0.832316	3.42806	0.000607921	0.00688701
1418	ENSG00000219150	NA	NA	NA	1.94105	2.85061	0.7395	3.85478	0.000115835	0.0020982
1419	ENSG00000232892	101928404	RGS5-AS1	RGS5 antisense RNA 1	2.95555	2.8501	0.825961	3.45065	0.000559232	0.00652265
1420	ENSG00000275417	NA	NA	NA	2.2734	2.84988	0.618006	4.6114	4e-06	0.00018123
1421	ENSG00000238825	26860	RNVU1-2	RNA, variant U1 small nuclear 2	4.01338	2.8481	0.909387	3.13189	0.00173687	0.0147918
1422	ENSG00000201830	NA	NA	NA	1.3592	2.84782	0.799938	3.56006	0.000370777	0.00482269
1423	ENSG00000199715	NA	NA	NA	1.73121	2.84782	0.778397	3.65856	0.000253634	0.00366232
1424	ENSG00000276213	NA	NA	NA	0.912875	2.8468	0.904159	3.14856	0.00164074	0.0141991
1425	ENSG00000237663	NA	NA	NA	1.51004	2.84644	0.863065	3.29806	0.000973543	0.00969579
1426	ENSG00000234886	NA	NA	NA	1.07993	2.84507	0.948889	2.99832	0.00271473	0.0203282
1427	ENSG00000215867	643329	KRT18P57	keratin 18 pseudogene 57	3.58456	2.84435	0.598735	4.7506	2.03e-06	0.000107039
1428	ENSG00000237734	NA	NA	NA	5.51589	2.84244	0.859325	3.30777	0.000940433	0.00944859
1429	ENSG00000241828	100271561	RPS20P29	ribosomal protein S20 pseudogene 29	1.52513	2.84237	0.870913	3.26366	0.00109983	0.010616
1430	ENSG00000279243	NA	NA	NA	1.60849	2.84136	0.793075	3.58271	0.000340045	0.00454708
1431	ENSG00000227413	NA	NA	NA	6.01539	2.83987	0.534959	5.30857	1.1e-07	1.42e-05
1432	ENSG00000265739	NA	NA	NA	1.6315	2.8394	0.627286	4.52649	6e-06	0.000242143
1433	ENSG00000230894	107987014	LOC107987014	uncharacterized LOC107987014	2.5354	2.83903	0.867749	3.27172	0.00106896	0.0103899
1434	ENSG00000259094	NA	NA	NA	33.9868	2.83897	0.521523	5.44361	5.22e-08	8.57e-06
1435	ENSG00000256159	NA	NA	NA	1.12303	2.83811	0.910018	3.11874	0.00181627	0.0152584
1436	ENSG00000278496	100420607	RBBP8P2	RBBP8 pseudogene 2	1.32036	2.83801	0.924087	3.07115	0.00213234	0.0170757
1437	ENSG00000254254	101929415	PENK-AS1	PENK antisense RNA 1	3.92208	2.83765	0.616037	4.60631	4.1e-06	0.00018515
1438	ENSG00000212418	106480313	RNY4P36	RNY4 pseudogene 36	1.44937	2.83729	0.762778	3.71968	0.000199473	0.00311014
1439	ENSG00000218819	100129278	TDRD15	tudor domain containing 15	2.00072	2.83672	0.885932	3.20196	0.00136495	0.0124
1440	ENSG00000207073	NA	NA	NA	1.53437	2.83617	0.810435	3.49956	0.000466023	0.00571118
1441	ENSG00000244112	106481061	RN7SL508P	RNA, 7SL, cytoplasmic 508, pseudogene	1.07291	2.83591	1.07355	2.64162	0.00825096	0.0443208
1442	ENSG00000230946	NA	NA	NA	6.6577	2.83581	0.49339	5.7476	9.05e-09	2.62e-06
1443	ENSG00000280809	101929052	LINC00836	long intergenic non-protein coding RNA 836	1.5178	2.83565	0.902538	3.14186	0.00167877	0.0144449
1444	ENSG00000215760	100130319	TAF9BP2	TATA-box binding protein associated factor 9b pseudogene 2	1.02309	2.83482	0.707768	4.0053	6.19e-05	0.00133342
1445	ENSG00000270690	NA	NA	NA	3.82741	2.8344	0.679412	4.17185	3.02e-05	0.000811967
1446	ENSG00000279297	NA	NA	NA	1.04059	2.83434	0.915683	3.09533	0.00196596	0.0161107
1447	ENSG00000279946	NA	NA	NA	4.39572	2.8337	0.580601	4.88062	1.06e-06	6.81e-05
1448	ENSG00000251563	642461	IARS2P1	IARS2 pseudogene 1	1.09562	2.83355	0.880935	3.21652	0.00129755	0.0119236
1449	ENSG00000279658	NA	NA	NA	1.09731	2.83334	0.897051	3.15851	0.0015858	0.0138771
1450	ENSG00000226148	NA	NA	NA	4.86537	2.83206	0.580629	4.87757	1.07e-06	6.89e-05
1451	ENSG00000252994	106480104	RNU6-1231P	RNA, U6 small nuclear 1231, pseudogene	1.1328	2.83184	0.960362	2.94872	0.00319088	0.0227472
1452	ENSG00000203397	NA	NA	NA	2.16539	2.83165	0.70945	3.99134	6.57e-05	0.00139445
1453	ENSG00000276699	28719	TRAJ36	T cell receptor alpha joining 36	1.47407	2.83098	0.982903	2.88022	0.00397392	0.0265124
1454	ENSG00000258517	NA	NA	NA	0.794353	2.82972	1.02843	2.7515	0.00593238	0.0351792
1455	ENSG00000235112	106480261	HSPE1P27	heat shock protein family E (Hsp10) member 1 pseudogene 27	1.70191	2.82961	0.875848	3.23071	0.00123482	0.0115432
1456	ENSG00000224048	101929282	LINC02612	long intergenic non-protein coding RNA 2612	1.38361	2.82958	0.919304	3.07796	0.00208425	0.0168156
1457	ENSG00000264529	100421525	DNAJB6P8	DNAJB6 pseudogene 8	1.73501	2.8261	0.839799	3.36521	0.000764868	0.00816995
1458	ENSG00000250514	101928203	LINC02125	long intergenic non-protein coding RNA 2125	1.26307	2.82558	1.06198	2.66068	0.00779821	0.042675
1459	ENSG00000205644	100270910	RPS2P23	ribosomal protein S2 pseudogene 23	2.48274	2.82481	0.586611	4.81547	1.47e-06	8.5e-05
1460	ENSG00000217334	100127917	LOC100127917	heat shock protein 90 alpha family class B member 1 pseudogene	1.56801	2.82391	0.8001	3.52945	0.00041643	0.00527096
1461	ENSG00000259453	NA	NA	NA	5.28542	2.82312	0.60329	4.67954	2.88e-06	0.000139032
1462	ENSG00000270936	100421537	BPNT2P1	BPNT2 pseudogene 1	1.10329	2.82301	0.984734	2.86678	0.00414671	0.0272815
1463	ENSG00000279632	NA	NA	NA	6.55434	2.82282	0.514713	5.48426	4.15e-08	7.44e-06
1464	ENSG00000212342	NA	NA	NA	2.23938	2.81958	0.794678	3.54808	0.00038805	0.00499581
1465	ENSG00000268731	NA	NA	NA	2.08679	2.81927	0.562412	5.01282	5.36e-07	4.23e-05
1466	ENSG00000243854	106479248	RN7SL67P	RNA, 7SL, cytoplasmic 67, pseudogene	2.58026	2.81904	0.638456	4.4154	1.01e-05	0.000359107
1467	ENSG00000212497	100873709	RNA5SP465	RNA, 5S ribosomal pseudogene 465	3.84742	2.81829	0.749168	3.76188	0.000168638	0.00278097
1468	ENSG00000255480	NA	NA	NA	1.65599	2.81823	0.686539	4.10498	4.04e-05	0.000998999
1469	ENSG00000237382	NA	NA	NA	2.27299	2.81794	0.707389	3.98358	6.79e-05	0.00143068
1470	ENSG00000233460	NA	NA	NA	1.02347	2.81552	1.01938	2.76199	0.00574511	0.0344081
1471	ENSG00000196115	255926	ADAM5	ADAM metallopeptidase domain 5 (pseudogene)	1.39427	2.81201	0.873991	3.21743	0.00129344	0.0118914
1472	ENSG00000207039	NA	NA	NA	0.859159	2.81078	1.0764	2.61127	0.00902061	0.0472153
1473	ENSG00000207627	693166	MIR581	microRNA 581	2.02521	2.80945	1.01723	2.76185	0.0057474	0.0344166
1474	ENSG00000255359	100500938	CCDC179	coiled-coil domain containing 179	1.94423	2.80939	0.776827	3.6165	0.000298615	0.00416409
1475	ENSG00000268257	100271873	AIRN	antisense of IGF2R non-protein coding RNA	1.41913	2.80927	0.810712	3.46519	0.000529852	0.0062736
1476	ENSG00000240375	NA	NA	NA	1.75866	2.80891	0.72159	3.89266	9.91e-05	0.00187064
1477	ENSG00000203737	9293	GPR52	G protein-coupled receptor 52	4.64545	2.80839	0.586475	4.78859	1.68e-06	9.32e-05
1478	ENSG00000271075	NA	NA	NA	9.2084	2.80742	0.496319	5.65648	1.55e-08	3.71e-06
1479	ENSG00000145879	84651	SPINK7	serine peptidase inhibitor Kazal type 7	3.37858	2.80692	0.800476	3.50657	0.000453924	0.00560917
1480	ENSG00000232164	729348	LINC01873	long intergenic non-protein coding RNA 1873	3.06045	2.80653	0.881758	3.18288	0.00145817	0.0130318
1481	ENSG00000235820	NA	NA	NA	1.35908	2.80613	0.813134	3.451	0.000558508	0.0065184
1482	ENSG00000212534	692110	SNORD70	small nucleolar RNA, C/D box 70	1.98491	2.80551	0.686552	4.08639	4.38e-05	0.00104836
1483	ENSG00000187762	NA	NA	NA	4.63229	2.80517	0.539068	5.20373	1.95e-07	2.09e-05
1484	ENSG00000263693	100423000	MIR3161	microRNA 3161	1.032	2.80367	0.924144	3.0338	0.00241494	0.0187146
1485	ENSG00000270652	NA	NA	NA	1.81858	2.80042	0.813275	3.44338	0.000574488	0.0066313
1486	ENSG00000254606	NA	NA	NA	2.03842	2.79984	0.666003	4.20394	2.62e-05	0.000735243
1487	ENSG00000265352	102724913	LINC01899	long intergenic non-protein coding RNA 1899	1.32785	2.79868	0.955225	2.92986	0.00339111	0.0237664
1488	ENSG00000238754	107397392	SCARNA18B	small Cajal body-specific RNA 18B	1.9046	2.79706	0.931599	3.00243	0.00267835	0.0201252
1489	ENSG00000249699	101929199	LINC02261	long intergenic non-protein coding RNA 2261	3.21969	2.79666	0.585249	4.77858	1.77e-06	9.63e-05
1490	ENSG00000225195	NA	NA	NA	4.6247	2.79644	0.694447	4.02686	5.65e-05	0.00124641
1491	ENSG00000249138	643036	SLED1	proteoglycan 3, pro eosinophil major basic protein 2 pseudogene	10.3384	2.79416	0.452849	6.1702	6.82e-10	4.44e-07
1492	ENSG00000279202	NA	NA	NA	1.84752	2.79376	0.731992	3.81666	0.000135272	0.00236275
1493	ENSG00000235318	107075100	MTND4LP13	MT-ND4L pseudogene 13	1.28724	2.79224	1.03495	2.69796	0.00697666	0.0394271
1494	ENSG00000237349	NA	NA	NA	1.40286	2.79144	0.841179	3.31849	0.000905071	0.00918542
1495	ENSG00000225502	387491	GAPDHP16	glyceraldehyde-3-phosphate dehydrogenase pseudogene 16	1.32879	2.78878	0.800214	3.48504	0.000492069	0.0059457
1496	ENSG00000279772	NA	NA	NA	0.835687	2.78867	0.97867	2.84945	0.00437951	0.0283282
1497	ENSG00000149452	9376	SLC22A8	solute carrier family 22 member 8	2.61913	2.78441	0.758591	3.6705	0.000242077	0.0035446
1498	ENSG00000229992	NA	NA	NA	1.47455	2.78321	0.698842	3.9826	6.82e-05	0.00143425
1499	ENSG00000204296	10665	TSBP1	testis expressed basic protein 1	3.90526	2.7818	0.571743	4.86548	1.14e-06	7.18e-05
1500	ENSG00000264270	NA	NA	NA	4.80538	2.78103	0.56628	4.91105	9.06e-07	6.15e-05
1501	ENSG00000224117	NA	NA	NA	7.33356	2.78077	0.460524	6.03827	1.56e-09	8.45e-07
1502	ENSG00000230898	NA	NA	NA	2.23706	2.7807	0.608678	4.56842	4.91e-06	0.000209943
1503	ENSG00000238420	106479759	RNU6-437P	RNA, U6 small nuclear 437, pseudogene	2.40519	2.78038	0.731062	3.80321	0.000142836	0.00245607
1504	ENSG00000269945	NA	NA	NA	1.28606	2.77747	0.966776	2.87292	0.00406692	0.0269375
1505	ENSG00000278771	378707	RN7SL3	RNA component of signal recognition particle 7SL3	37.6019	2.77691	0.390967	7.10268	1.22e-12	3.42e-09
1506	ENSG00000254699	NA	NA	NA	1.07509	2.77639	1.06964	2.59564	0.00944145	0.0487033
1507	ENSG00000224574	100874236	COL18A1-AS2	COL18A1 antisense RNA 2	1.79744	2.77492	0.741017	3.74475	0.000180572	0.0029023
1508	ENSG00000232970	NA	NA	NA	2.60767	2.77316	0.681302	4.07039	4.69e-05	0.00110675
1509	ENSG00000225272	100270952	RPL21P27	ribosomal protein L21 pseudogene 27	3.95459	2.77283	0.5456	5.08217	3.73e-07	3.23e-05
1510	ENSG00000254236	NA	NA	NA	1.15936	2.77057	1.01291	2.73526	0.00623306	0.0364187
1511	ENSG00000206852	106479962	RNU6-895P	RNA, U6 small nuclear 895, pseudogene	1.35688	2.77039	1.04702	2.64597	0.0081458	0.043919
1512	ENSG00000249367	NA	NA	NA	1.50312	2.76891	0.848214	3.26441	0.00109694	0.0105965
1513	ENSG00000200629	106481710	RNY1P11	RNY1 pseudogene 11	1.79339	2.76767	0.527931	5.24249	1.58e-07	1.8e-05
1514	ENSG00000206596	26865	RNU1-27P	RNA, U1 small nuclear 27, pseudogene	1.10554	2.76691	0.970202	2.85189	0.00434599	0.028175
1515	ENSG00000237329	NA	NA	NA	2.42166	2.76576	0.859039	3.2196	0.0012837	0.0118447
1516	ENSG00000222650	106480227	RNU2-70P	RNA, U2 small nuclear 70, pseudogene	1.2838	2.76547	0.765212	3.614	0.000301511	0.00418803
1517	ENSG00000258399	NA	NA	NA	7.24391	2.76363	0.469659	5.88434	4e-09	1.56e-06
1518	ENSG00000145626	133688	UGT3A1	UDP glycosyltransferase family 3 member A1	1.66091	2.76325	0.924566	2.9887	0.00280166	0.0208196
1519	ENSG00000250129	NA	NA	NA	3.67393	2.763	0.553231	4.99429	5.91e-07	4.55e-05
1520	ENSG00000124610	3024	H1-1	H1.1 linker histone, cluster member	7.24171	2.76278	0.539613	5.11993	3.06e-07	2.87e-05
1521	ENSG00000235424	NA	NA	NA	1.44329	2.7582	0.728372	3.78681	0.000152595	0.00258895
1522	ENSG00000252222	100147761	RNU7-13P	RNA, U7 small nuclear 13 pseudogene	1.41277	2.75717	1.02466	2.69082	0.00712767	0.0400488
1523	ENSG00000199306	106479945	RNU6-858P	RNA, U6 small nuclear 858, pseudogene	1.46423	2.75692	0.895304	3.07931	0.00207479	0.0167566
1524	ENSG00000270002	NA	NA	NA	1.29484	2.75337	0.715085	3.85041	0.000117919	0.00212423
1525	ENSG00000227659	100874063	CLYBL-AS2	CLYBL antisense RNA 2	4.23176	2.75278	0.654307	4.20716	2.59e-05	0.000728489
1526	ENSG00000248221	104472519	STX18-IT1	STX18 intronic transcript 1	1.30734	2.75218	0.889774	3.09312	0.00198065	0.0162041
1527	ENSG00000229612	NA	NA	NA	1.15538	2.75162	0.897339	3.06642	0.00216636	0.0172501
1528	ENSG00000258513	NA	NA	NA	1.43226	2.75113	0.840348	3.2738	0.00106111	0.0103341
1529	ENSG00000131686	765	CA6	carbonic anhydrase 6	227.644	2.751	0.528871	5.20165	1.98e-07	2.1e-05
1530	ENSG00000259931	NA	NA	NA	2.38327	2.74913	0.60995	4.50713	6.57e-06	0.0002596
1531	ENSG00000147481	54212	SNTG1	syntrophin gamma 1	1.47685	2.74818	0.648867	4.23535	2.28e-05	0.000663422
1532	ENSG00000261336	100421528	EIF4BP5	eukaryotic translation initiation factor 4B pseudogene 5	2.4909	2.7477	0.715704	3.83916	0.000123458	0.00220268
1533	ENSG00000249180	NA	NA	NA	6.28048	2.74702	0.570658	4.81378	1.48e-06	8.52e-05
1534	ENSG00000253576	NA	NA	NA	1.16238	2.74699	0.967544	2.83914	0.00452354	0.0289989
1535	ENSG00000263958	100505797	NETO1-DT	NETO1 divergent transcript	0.745834	2.74487	0.786862	3.48838	0.000485966	0.00588962
1536	ENSG00000224019	100271161	RPL21P32	ribosomal protein L21 pseudogene 32	3.91738	2.74395	0.602319	4.55564	5.22e-06	0.000219186
1537	ENSG00000265871	100422841	MIR3174	microRNA 3174	2.65257	2.74384	0.553278	4.95924	7.08e-07	5.17e-05
1538	ENSG00000232762	NA	NA	NA	3.03768	2.74304	0.535868	5.11888	3.07e-07	2.88e-05
1539	ENSG00000231460	NA	NA	NA	2.04483	2.74126	0.894461	3.0647	0.00217885	0.0173248
1540	ENSG00000212567	NA	NA	NA	2.50941	2.74126	0.679025	4.03705	5.41e-05	0.00121662
1541	ENSG00000227836	NA	NA	NA	2.45514	2.74067	0.588658	4.65579	3.23e-06	0.000151203
1542	ENSG00000233401	5574	PRKAR1AP1	protein kinase cAMP-dependent type I regulatory subunit alpha pseudogene 1	1.70702	2.74061	0.841822	3.25557	0.00113166	0.010815
1543	ENSG00000248537	NA	NA	NA	1.73513	2.74032	0.771747	3.5508	0.000384066	0.00495758
1544	ENSG00000230321	107075291	MTCO2P27	MT-CO2 pseudogene 27	3.3729	2.73995	0.650971	4.20903	2.56e-05	0.000723553
1545	ENSG00000171501	138882	OR1N2	olfactory receptor family 1 subfamily N member 2	1.61803	2.73848	0.894005	3.06316	0.00219016	0.0173935
1546	ENSG00000222460	NA	NA	NA	7.06257	2.73766	0.455276	6.01319	1.82e-09	9.03e-07
1547	ENSG00000230044	100419916	CDK8P1	cyclin dependent kinase 8 pseudogene 1	2.9742	2.73568	0.788408	3.46988	0.000520682	0.0061913
1548	ENSG00000251521	NA	NA	NA	3.79893	2.73532	0.597864	4.57515	4.76e-06	0.000205687
1549	ENSG00000255973	NA	NA	NA	0.992528	2.73492	0.898364	3.04434	0.00233192	0.0181993
1550	ENSG00000223450	100271094	RPS24P5	ribosomal protein S24 pseudogene 5	2.32511	2.73471	0.735028	3.72056	0.000198783	0.00310309
1551	ENSG00000259950	NA	NA	NA	3.67843	2.73344	0.68234	4.00598	6.18e-05	0.00133104
1552	ENSG00000254846	NA	NA	NA	1.90606	2.73289	0.861591	3.17191	0.00151442	0.0134088
1553	ENSG00000232455	NA	NA	NA	3.96704	2.73279	0.64775	4.21889	2.46e-05	0.000701743
1554	ENSG00000275940	359730	MRPL57P3	mitochondrial ribosomal protein L57 pseudogene 3	1.39064	2.7323	0.802512	3.40469	0.000662396	0.0073507
1555	ENSG00000205126	390110	ACCSL	1-aminocyclopropane-1-carboxylate synthase homolog (inactive) like	1.80566	2.73051	0.666249	4.09833	4.16e-05	0.00101625
1556	ENSG00000248374	NA	NA	NA	1.43423	2.72963	0.82485	3.30924	0.000935489	0.00941585
1557	ENSG00000203643	NA	NA	NA	2.64803	2.7287	0.786559	3.46916	0.00052208	0.00620038
1558	ENSG00000266049	NA	NA	NA	6.54302	2.72808	0.902233	3.0237	0.00249707	0.0191385
1559	ENSG00000254702	NA	NA	NA	0.972867	2.72737	0.917311	2.97322	0.00294692	0.0215403
1560	ENSG00000275239	105376064	FAM242F	family with sequence similarity 242 member F	1.78492	2.72641	0.871672	3.1278	0.00176122	0.0149422
1561	ENSG00000256640	NA	NA	NA	1.27352	2.72512	0.765358	3.56058	0.000370035	0.00481831
1562	ENSG00000256827	NA	NA	NA	3.98521	2.7245	0.534397	5.09827	3.43e-07	3.05e-05
1563	ENSG00000223528	NA	NA	NA	9.67233	2.72425	0.481518	5.65763	1.53e-08	3.71e-06
1564	ENSG00000228086	NA	NA	NA	2.51392	2.72319	0.737531	3.69231	0.000222229	0.00334869
1565	ENSG00000271025	NA	NA	NA	1.04708	2.72202	0.993215	2.74062	0.00613235	0.0360044
1566	ENSG00000233845	NA	NA	NA	14.5431	2.72188	0.53018	5.13388	2.84e-07	2.74e-05
1567	ENSG00000271657	NA	NA	NA	1.41404	2.7216	0.927122	2.93554	0.00332971	0.0234629
1568	ENSG00000146006	26045	LRRTM2	leucine rich repeat transmembrane neuronal 2	85.604	2.7213	0.409149	6.65113	2.91e-11	4.55e-08
1569	ENSG00000198854	100129271	C1orf68	chromosome 1 open reading frame 68	1.28139	2.72124	0.891392	3.0528	0.00226714	0.0178309
1570	ENSG00000265527	100847048	MIR5690	microRNA 5690	1.37085	2.71899	1.01639	2.67513	0.00746998	0.0413478
1571	ENSG00000206728	NA	NA	NA	7.09901	2.71845	0.453088	5.99983	1.98e-09	9.53e-07
1572	ENSG00000244044	106480529	RN7SL735P	RNA, 7SL, cytoplasmic 735, pseudogene	0.921297	2.71748	0.985796	2.75663	0.00584	0.0347792
1573	ENSG00000276031	106480975	RN7SL197P	RNA, 7SL, cytoplasmic 197, pseudogene	0.831297	2.71739	0.991722	2.74007	0.00614264	0.0360274
1574	ENSG00000267518	NA	NA	NA	1.35081	2.71652	0.752591	3.60955	0.000306728	0.00424164
1575	ENSG00000280397	NA	NA	NA	0.886356	2.71504	1.03167	2.63169	0.00849617	0.0452153
1576	ENSG00000269873	NA	NA	NA	8.37456	2.71412	0.451205	6.01527	1.8e-09	9.03e-07
1577	ENSG00000200732	106479652	RNU6-194P	RNA, U6 small nuclear 194, pseudogene	0.898441	2.71359	0.83446	3.25191	0.00114633	0.0109032
1578	ENSG00000255141	NA	NA	NA	2.30396	2.71317	0.638417	4.24985	2.14e-05	0.000632446
1579	ENSG00000277545	NA	NA	NA	1.74277	2.71317	0.790594	3.43181	0.000599557	0.0068259
1580	ENSG00000268598	100312825	VN1R80P	vomeronasal 1 receptor 80 pseudogene	4.74922	2.71308	0.516297	5.25488	1.48e-07	1.72e-05
1581	ENSG00000181609	390066	OR52D1	olfactory receptor family 52 subfamily D member 1	1.75399	2.71299	0.904095	3.00077	0.00269294	0.0201921
1582	ENSG00000226878	NA	NA	NA	0.887988	2.71194	0.878307	3.08769	0.00201718	0.0164479
1583	ENSG00000244203	104502416	FOXP1-AS1	FOXP1 antisense RNA 1	3.49183	2.71062	0.626399	4.32731	1.51e-05	0.000487255
1584	ENSG00000248785	NA	NA	NA	4.90229	2.70983	0.489721	5.53341	3.14e-08	5.96e-06
1585	ENSG00000225505	NA	NA	NA	2.26665	2.70948	0.760774	3.56148	0.000368766	0.00480745
1586	ENSG00000225144	NA	NA	NA	1.34958	2.70948	0.958405	2.82707	0.0046976	0.0297487
1587	ENSG00000206669	NA	NA	NA	1.44134	2.70887	1.03845	2.60857	0.0090922	0.0474629
1588	ENSG00000235300	105371807	SKAP1-AS2	SKAP1 antisense RNA 2	2.39928	2.70818	0.638549	4.24115	2.22e-05	0.000650853
1589	ENSG00000279029	NA	NA	NA	14.6123	2.70738	0.503677	5.37523	7.65e-08	1.13e-05
1590	ENSG00000100557	55195	CCDC198	coiled-coil domain containing 198	2.46579	2.70559	0.687589	3.93489	8.32e-05	0.00164417
1591	ENSG00000249245	NA	NA	NA	5.15091	2.70517	0.54617	4.95299	7.31e-07	5.28e-05
1592	ENSG00000253139	NA	NA	NA	1.37873	2.70514	1.03421	2.61566	0.00890556	0.0467543
1593	ENSG00000261158	NA	NA	NA	6.59374	2.70501	0.517594	5.22613	1.73e-07	1.92e-05
1594	ENSG00000253720	NA	NA	NA	4.59112	2.70488	0.568238	4.76012	1.93e-06	0.000103132
1595	ENSG00000214124	100874416	SNRPEP9	SNRPE pseudogene 9	2.82704	2.70484	0.992178	2.72616	0.00640762	0.0371296
1596	ENSG00000232463	391140	RPL13P7	ribosomal protein L13 pseudogene 7	1.14937	2.70204	0.630472	4.28574	1.82e-05	0.000562564
1597	ENSG00000231615	646870	LOC646870	centrosomal protein 57kDa pseudogene	2.65926	2.70095	0.660111	4.09167	4.28e-05	0.0010349
1598	ENSG00000278083	NA	NA	NA	1.13274	2.70035	0.8693	3.10635	0.0018941	0.015713
1599	ENSG00000266918	NA	NA	NA	3.86104	2.69865	0.707889	3.81226	0.000137704	0.00239114
1600	ENSG00000238516	NA	NA	NA	2.17554	2.69656	1.04197	2.58794	0.00965529	0.0494639
1601	ENSG00000242950	30816	ERVW-1	endogenous retrovirus group W member 1, envelope	19.6597	2.69528	0.476305	5.65873	1.52e-08	3.71e-06
1602	ENSG00000226876	NA	NA	NA	4.9527	2.69443	0.855655	3.14896	0.0016385	0.0141923
1603	ENSG00000260511	NA	NA	NA	1.69172	2.69421	1.03957	2.59166	0.0095514	0.049083
1604	ENSG00000211875	28741	TRAJ14	T cell receptor alpha joining 14	1.65684	2.69419	1.00495	2.68092	0.00734204	0.0408073
1605	ENSG00000211862	28728	TRAJ27	T cell receptor alpha joining 27	1.82417	2.69407	0.73188	3.68103	0.000232298	0.00345642
1606	ENSG00000267083	100418865	KRT18P61	keratin 18 pseudogene 61	1.4039	2.69406	0.653146	4.12474	3.71e-05	0.000945379
1607	ENSG00000258872	2227	FDPSP3	farnesyl diphosphate synthase pseudogene 3	3.04637	2.69285	0.728498	3.69644	0.000218644	0.00331384
1608	ENSG00000228437	NA	NA	NA	2.47224	2.69159	0.859686	3.13089	0.00174275	0.0148289
1609	ENSG00000181616	390067	OR52H1	olfactory receptor family 52 subfamily H member 1	1.5987	2.69063	0.940543	2.86072	0.00422685	0.0276596
1610	ENSG00000229010	NA	NA	NA	1.51888	2.68979	0.788964	3.40927	0.000651379	0.0072573
1611	ENSG00000236324	NA	NA	NA	1.26232	2.68833	0.869133	3.09311	0.00198067	0.0162041
1612	ENSG00000233124	103625683	LINC00456	long intergenic non-protein coding RNA 456	2.14527	2.68809	0.747415	3.59651	0.000322515	0.0043847
1613	ENSG00000254044	NA	NA	NA	1.03811	2.68785	0.816325	3.29262	0.000992579	0.00983343
1614	ENSG00000255817	NA	NA	NA	1.65231	2.68726	0.69076	3.8903	0.000100121	0.00188299
1615	ENSG00000280515	104548973	SALRNA2	senescence associated long non-coding RNA 2	3.22535	2.68716	0.601656	4.46628	7.96e-06	0.000298743
1616	ENSG00000268322	100421707	BNIP3P25	BCL2 interacting protein 3 pseudogene 25	3.6117	2.68705	0.715801	3.7539	0.000174101	0.00283681
1617	ENSG00000232621	724	C4BPAP2	C4BPA pseudogene 2	1.56585	2.68678	0.816982	3.28866	0.00100666	0.00992512
1618	ENSG00000242958	100271512	RPL36AP32	ribosomal protein L36a pseudogene 32	2.47046	2.68562	0.69349	3.87261	0.000107677	0.00198924
1619	ENSG00000256056	NA	NA	NA	5.68368	2.68548	0.52088	5.15567	2.53e-07	2.49e-05
1620	ENSG00000254898	NA	NA	NA	1.20258	2.68436	0.946823	2.83512	0.00458084	0.029251
1621	ENSG00000225755	NA	NA	NA	2.56319	2.68308	0.682792	3.92957	8.51e-05	0.0016692
1622	ENSG00000264914	NA	NA	NA	2.31202	2.68231	0.757661	3.54025	0.000399751	0.00511108
1623	ENSG00000281721	NA	NA	NA	0.920568	2.68084	0.699506	3.83248	0.00012686	0.00224493
1624	ENSG00000249035	101927096	CLMAT3	colorectal liver metastasis associated transcript 3	10.6873	2.68005	0.412198	6.50185	7.93e-11	9.69e-08
1625	ENSG00000279887	NA	NA	NA	2.80969	2.68	0.725782	3.69256	0.000222007	0.00334793
1626	ENSG00000242094	NA	NA	NA	8.32407	2.67989	0.500039	5.35936	8.35e-08	1.19e-05
1627	ENSG00000162621	105378803	LRRC53	leucine rich repeat containing 53	1.09014	2.67806	0.930803	2.87715	0.00401288	0.0266885
1628	ENSG00000271052	NA	NA	NA	1.06115	2.67785	0.979776	2.73312	0.00627376	0.0365873
1629	ENSG00000251523	NA	NA	NA	2.1058	2.67687	0.821258	3.25948	0.00111618	0.0107394
1630	ENSG00000239823	NA	NA	NA	1.07113	2.67664	0.889644	3.00867	0.00262396	0.0198272
1631	ENSG00000273423	79538	OR13I1P	olfactory receptor family 13 subfamily I member 1 pseudogene	0.807	2.67613	1.02772	2.60394	0.00921581	0.0478779
1632	ENSG00000248870	NA	NA	NA	4.74002	2.67493	0.592754	4.51272	6.4e-06	0.000254402
1633	ENSG00000218475	NA	NA	NA	1.15849	2.67477	0.776033	3.44672	0.000567443	0.006576
1634	ENSG00000224442	NA	NA	NA	1.36154	2.67476	0.768935	3.47852	0.000504193	0.00605978
1635	ENSG00000258169	283432	LINC00485	long intergenic non-protein coding RNA 485	1.42689	2.67457	0.837141	3.19488	0.00139887	0.0126173
1636	ENSG00000260161	107075134	MTCYBP28	MT-CYB pseudogene 28	1.56953	2.67436	0.780829	3.42503	0.00061473	0.00694401
1637	ENSG00000257754	NA	NA	NA	1.11089	2.67391	0.820708	3.25805	0.00112182	0.010762
1638	ENSG00000252410	NA	NA	NA	0.95054	2.67388	0.958403	2.78994	0.00527185	0.0323624
1639	ENSG00000236896	NA	NA	NA	7.63467	2.67372	0.474335	5.63677	1.73e-08	4.08e-06
1640	ENSG00000142515	354	KLK3	kallikrein related peptidase 3	4.5538	2.67195	0.636969	4.19479	2.73e-05	0.000757341
1641	ENSG00000279707	NA	NA	NA	3.05565	2.67046	0.662318	4.03199	5.53e-05	0.00122673
1642	ENSG00000249125	NA	NA	NA	2.35115	2.66885	0.694008	3.84557	0.000120274	0.00216067
1643	ENSG00000260192	101927460	LINC02240	long intergenic non-protein coding RNA 2240	0.952281	2.66771	0.97923	2.7243	0.00644389	0.0372349
1644	ENSG00000276255	100506571	LINC02809	long intergenic non-protein coding RNA 2809	11.4172	2.66706	0.444436	6.001	1.96e-09	9.53e-07
1645	ENSG00000226658	NA	NA	NA	1.48646	2.66631	0.868674	3.0694	0.00214487	0.0171349
1646	ENSG00000258620	NA	NA	NA	1.26851	2.66626	0.79914	3.33641	0.000848669	0.00880511
1647	ENSG00000265261	NA	NA	NA	3.73795	2.66327	0.59876	4.44799	8.67e-06	0.000318909
1648	ENSG00000251215	NA	NA	NA	2.98139	2.66309	0.599595	4.44148	8.93e-06	0.00032716
1649	ENSG00000253269	NA	NA	NA	2.33986	2.66283	0.653319	4.07584	4.58e-05	0.00108703
1650	ENSG00000280326	NA	NA	NA	3.93057	2.66274	0.557802	4.77363	1.81e-06	9.79e-05
1651	ENSG00000223563	NA	NA	NA	0.972628	2.66272	0.951887	2.79731	0.00515308	0.0318083
1652	ENSG00000253263	NA	NA	NA	9.21967	2.65839	0.460075	5.77817	7.55e-09	2.38e-06
1653	ENSG00000222635	106480092	RNU6-1203P	RNA, U6 small nuclear 1203, pseudogene	1.76281	2.65811	0.825804	3.21881	0.00128723	0.011865
1654	ENSG00000251779	NA	NA	NA	1.69842	2.65684	0.816318	3.25466	0.0011353	0.0108288
1655	ENSG00000214283	NA	NA	NA	2.07153	2.65344	0.945192	2.80731	0.00499575	0.0311471
1656	ENSG00000180662	319145	RPL21P8	ribosomal protein L21 pseudogene 8	5.13564	2.65322	0.636403	4.16908	3.06e-05	0.00081847
1657	ENSG00000234073	107986032	LOC107986032	chromobox protein homolog 3 pseudogene	3.40232	2.65166	0.73206	3.62219	0.000292123	0.00408522
1658	ENSG00000265713	100421100	LOC100421100	RNA terminal phosphate cyclase like 1 pseudogene	2.94574	2.65122	0.715469	3.70557	0.000210913	0.00322955
1659	ENSG00000222501	106481870	RNU4-25P	RNA, U4 small nuclear 25, pseudogene	3.73456	2.65075	0.539618	4.91227	9e-07	6.12e-05
1660	ENSG00000229276	NA	NA	NA	2.89263	2.65038	0.603494	4.39173	1.12e-05	0.000389692
1661	ENSG00000279648	NA	NA	NA	5.36274	2.64809	0.48118	5.50333	3.73e-08	6.87e-06
1662	ENSG00000248729	107075170	MTCO1P30	MT-CO1 pseudogene 30	2.60013	2.64747	0.556452	4.75776	1.96e-06	0.000104061
1663	ENSG00000277981	NA	NA	NA	1.99239	2.64732	0.642702	4.11905	3.8e-05	0.000959035
1664	ENSG00000271454	NA	NA	NA	1.0205	2.64653	0.898231	2.94638	0.00321516	0.0228577
1665	ENSG00000281181	NA	NA	NA	1.25425	2.64616	0.985203	2.68591	0.00723336	0.0404308
1666	ENSG00000235347	NA	NA	NA	3.34852	2.64578	0.694099	3.81182	0.000137949	0.0023924
1667	ENSG00000249787	NA	NA	NA	1.37767	2.64503	0.917764	2.88204	0.00395112	0.0264308
1668	ENSG00000172209	2845	GPR22	G protein-coupled receptor 22	6.75423	2.645	0.544839	4.85465	1.21e-06	7.49e-05
1669	ENSG00000252739	106480824	RNU7-151P	RNA, U7 small nuclear 151 pseudogene	2.48718	2.64497	0.61773	4.28176	1.85e-05	0.000570012
1670	ENSG00000272469	106481129	RN7SL760P	RNA, 7SL, cytoplasmic 760, pseudogene	1.61944	2.64432	0.861295	3.07017	0.0021394	0.0171121
1671	ENSG00000187904	NA	NA	NA	4.00092	2.64403	0.528278	5.005	5.59e-07	4.37e-05
1672	ENSG00000224142	NA	NA	NA	1.76128	2.64376	0.851795	3.10375	0.00191083	0.0157848
1673	ENSG00000200332	NA	NA	NA	2.24988	2.64348	0.779971	3.3892	0.000700966	0.00763408
1674	ENSG00000278438	102465837	MIR7849	microRNA 7849	1.16917	2.64202	1.01637	2.59947	0.00933672	0.0483262
1675	ENSG00000198597	9745	ZNF536	zinc finger protein 536	4.64669	2.64081	0.465119	5.67771	1.37e-08	3.44e-06
1676	ENSG00000265908	NA	NA	NA	6.31564	2.64026	0.531851	4.9643	6.9e-07	5.05e-05
1677	ENSG00000177511	51046	ST8SIA3	ST8 alpha-N-acetyl-neuraminide alpha-2,8-sialyltransferase 3	1.18893	2.63987	0.904964	2.9171	0.00353304	0.0243898
1678	ENSG00000258448	100422493	LOC100422493	required for meiotic nuclear division 1 homolog (S. cerevisiae) pseudogene	2.40156	2.63917	0.759291	3.47584	0.00050926	0.00610378
1679	ENSG00000185899	338398	TAS2R60	taste 2 receptor member 60	2.45095	2.63891	0.653807	4.03622	5.43e-05	0.00121825
1680	ENSG00000233436	643376	BTBD18	BTB domain containing 18	15.3892	2.63866	0.393045	6.71338	1.9e-11	3.23e-08
1681	ENSG00000250711	NA	NA	NA	1.51202	2.63865	0.860759	3.06549	0.00217312	0.0172924
1682	ENSG00000225146	NA	NA	NA	4.56877	2.63542	0.552742	4.7679	1.86e-06	0.000100052
1683	ENSG00000203648	NA	NA	NA	0.76663	2.63411	0.914574	2.88015	0.00397486	0.0265124
1684	ENSG00000264273	NA	NA	NA	2.44784	2.63402	0.615988	4.27609	1.9e-05	0.000580157
1685	ENSG00000208002	693228	MIR643	microRNA 643	3.07612	2.63391	0.650432	4.04948	5.13e-05	0.0011704
1686	ENSG00000227454	NA	NA	NA	1.03729	2.63249	0.845581	3.11324	0.00185048	0.0154661
1687	ENSG00000183122	NA	NA	NA	1.82414	2.63236	0.722834	3.64172	0.000270827	0.00385183
1688	ENSG00000224764	NA	NA	NA	3.72719	2.63224	0.695094	3.78688	0.00015255	0.00258895
1689	ENSG00000267263	NA	NA	NA	2.49673	2.63165	0.572786	4.59447	4.34e-06	0.000193496
1690	ENSG00000278486	100420501	YRDCP1	yrdC N(6)-threonylcarbamoyltransferase domain containing pseudogene 1	1.62571	2.63104	0.786875	3.34365	0.000826832	0.00863356
1691	ENSG00000232046	100507073	LINC01798	long intergenic non-protein coding RNA 1798	8.32075	2.63092	0.51172	5.14133	2.73e-07	2.66e-05
1692	ENSG00000278818	NA	NA	NA	1.49	2.63048	0.817519	3.21763	0.00129254	0.0118906
1693	ENSG00000226403	NA	NA	NA	3.87785	2.63004	0.624521	4.2113	2.54e-05	0.000719277
1694	ENSG00000214288	NA	NA	NA	0.873469	2.62977	0.927665	2.83483	0.00458504	0.02927
1695	ENSG00000244229	100128115	RPL26P35	ribosomal protein L26 pseudogene 35	4.25658	2.62975	0.574309	4.57898	4.67e-06	0.000203207
1696	ENSG00000256355	100420356	NTAN1P3	N-terminal asparagine amidase pseudogene 3	1.30757	2.62882	0.733748	3.58273	0.000340018	0.00454708
1697	ENSG00000216687	NA	NA	NA	3.12246	2.62831	0.57456	4.57448	4.77e-06	0.000206119
1698	ENSG00000242175	106480956	RN7SL127P	RNA, 7SL, cytoplasmic 127, pseudogene	1.73665	2.62819	0.8533	3.08004	0.00206976	0.0167278
1699	ENSG00000258858	NA	NA	NA	1.18169	2.62693	0.726327	3.61673	0.00029835	0.00416188
1700	ENSG00000199530	NA	NA	NA	2.15973	2.62685	0.72266	3.63498	0.000278003	0.00392145
1701	ENSG00000223910	414201	ZNF32-AS3	ZNF32 antisense RNA 3	2.31067	2.62662	0.658351	3.9897	6.62e-05	0.00140336
1702	ENSG00000275550	NA	NA	NA	3.47103	2.62652	0.529714	4.95837	7.11e-07	5.18e-05
1703	ENSG00000260558	NA	NA	NA	6.971	2.62512	0.541117	4.8513	1.23e-06	7.58e-05
1704	ENSG00000279221	NA	NA	NA	1.51306	2.62472	0.805121	3.26003	0.001114	0.0107237
1705	ENSG00000271245	NA	NA	NA	1.07087	2.62467	0.88399	2.96911	0.00298661	0.0217391
1706	ENSG00000257256	NA	NA	NA	2.09509	2.62263	0.674511	3.88819	0.000100993	0.00189626
1707	ENSG00000207205	101954267	RNVU1-15	RNA, variant U1 small nuclear 15	6.48439	2.61922	0.640208	4.0912	4.29e-05	0.00103588
1708	ENSG00000237263	NA	NA	NA	6.12469	2.61892	0.496701	5.27264	1.34e-07	1.62e-05
1709	ENSG00000199806	100873733	RNA5SP491	RNA, 5S ribosomal pseudogene 491	1.89285	2.61835	0.739537	3.54053	0.000399323	0.00510728
1710	ENSG00000248979	NA	NA	NA	1.60064	2.6183	0.803524	3.25853	0.00111992	0.0107595
1711	ENSG00000257022	NA	NA	NA	1.62316	2.61829	0.727593	3.59857	0.00031997	0.00436675
1712	ENSG00000277911	NA	NA	NA	3.19926	2.61716	0.712583	3.67278	0.00023993	0.00352967
1713	ENSG00000236678	338864	LINC00347	long intergenic non-protein coding RNA 347	1.12436	2.61641	0.794087	3.29486	0.000984695	0.00977763
1714	ENSG00000202515	56662	VTRNA1-3	vault RNA 1-3	1.00257	2.61635	0.950072	2.75385	0.00588994	0.0350072
1715	ENSG00000233891	NA	NA	NA	2.32546	2.6163	0.75458	3.46723	0.000525851	0.00623569
1716	ENSG00000234008	NA	NA	NA	3.95298	2.61588	0.674044	3.88088	0.000104081	0.00194118
1717	ENSG00000279796	NA	NA	NA	1.02066	2.61487	0.966102	2.70662	0.00679714	0.0386912
1718	ENSG00000261697	101928682	LOC101928682	uncharacterized LOC101928682	3.23503	2.61442	0.55572	4.70456	2.54e-06	0.000126633
1719	ENSG00000207004	106481274	RNU6-301P	RNA, U6 small nuclear 301, pseudogene	2.02319	2.61231	0.769377	3.39536	0.000685372	0.00751601
1720	ENSG00000251774	106479733	RNU6-377P	RNA, U6 small nuclear 377, pseudogene	3.79623	2.6117	0.552406	4.72787	2.27e-06	0.000116491
1721	ENSG00000251752	106481181	RNU4-29P	RNA, U4 small nuclear 29, pseudogene	2.06626	2.61133	0.735884	3.54856	0.000387339	0.00499158
1722	ENSG00000222724	106480225	RNU2-63P	RNA, U2 small nuclear 63, pseudogene	1.634	2.61125	0.607957	4.29513	1.75e-05	0.000546196
1723	ENSG00000238886	100113379	SNORD121A	small nucleolar RNA, C/D box 121A	3.07382	2.61065	0.570104	4.57925	4.67e-06	0.000203207
1724	ENSG00000280276	NA	NA	NA	17.6657	2.60879	0.523552	4.98288	6.26e-07	4.73e-05
1725	ENSG00000206951	NA	NA	NA	1.98614	2.60846	0.791992	3.29354	0.000989338	0.00981872
1726	ENSG00000231304	100874028	SGO1-AS1	SGO1 antisense RNA 1	3.10499	2.60545	0.881227	2.95662	0.00311035	0.0223361
1727	ENSG00000207170	106480097	RNU6-1215P	RNA, U6 small nuclear 1215, pseudogene	1.26863	2.6052	0.809391	3.21872	0.00128766	0.0118662
1728	ENSG00000251614	NA	NA	NA	1.28936	2.60449	0.855535	3.04428	0.00233234	0.0181993
1729	ENSG00000221230	100302275	MIR548L	microRNA 548l	1.60718	2.6036	0.613579	4.24329	2.2e-05	0.000647223
1730	ENSG00000232792	100462799	FTH1P25	ferritin heavy chain 1 pseudogene 25	1.45864	2.60316	0.787616	3.30511	0.000949381	0.00952125
1731	ENSG00000221066	692214	SNORD111	small nucleolar RNA, C/D box 111	1.50235	2.60251	0.734109	3.54513	0.000392415	0.00503707
1732	ENSG00000267672	NA	NA	NA	8.75141	2.60133	0.528715	4.9201	8.65e-07	5.92e-05
1733	ENSG00000257408	NA	NA	NA	1.13808	2.60013	0.693757	3.74789	0.00017833	0.00287691
1734	ENSG00000270087	NA	NA	NA	1.58371	2.59978	0.808098	3.21716	0.00129467	0.0119
1735	ENSG00000231204	NA	NA	NA	0.755582	2.59903	0.936013	2.7767	0.0054914	0.033328
1736	ENSG00000258012	NA	NA	NA	3.5197	2.59893	0.587933	4.42046	9.85e-06	0.000352143
1737	ENSG00000262151	NA	NA	NA	5.79586	2.59715	0.534119	4.86249	1.16e-06	7.27e-05
1738	ENSG00000244743	NA	NA	NA	1.03063	2.59681	0.908524	2.85828	0.00425949	0.0277941
1739	ENSG00000253702	NA	NA	NA	1.73432	2.59657	0.517669	5.01589	5.28e-07	4.19e-05
1740	ENSG00000249867	105376603	LINC02742	long intergenic non-protein coding RNA 2742	0.998911	2.59585	0.869413	2.98575	0.00282886	0.0209698
1741	ENSG00000226746	140771	SMCR5	Smith-Magenis syndrome chromosome region, candidate 5	7.96387	2.59438	0.482418	5.37787	7.54e-08	1.12e-05
1742	ENSG00000201649	106481712	RNY4P34	RNY4 pseudogene 34	1.81131	2.59408	0.954486	2.71778	0.00657223	0.0377976
1743	ENSG00000230604	NA	NA	NA	4.55723	2.5935	0.567597	4.56927	4.89e-06	0.000209835
1744	ENSG00000258490	NA	NA	NA	3.44372	2.5918	0.902179	2.87282	0.00406828	0.0269375
1745	ENSG00000257097	NA	NA	NA	5.87323	2.59161	0.470388	5.50952	3.6e-08	6.66e-06
1746	ENSG00000255671	NA	NA	NA	1.35994	2.59134	0.924159	2.804	0.00504723	0.0313331
1747	ENSG00000231749	104355297	ABCA9-AS1	ABCA9 antisense RNA 1	4.60796	2.59014	0.690518	3.75101	0.000176125	0.00285787
1748	ENSG00000257759	NA	NA	NA	1.57014	2.58844	0.656539	3.94255	8.06e-05	0.0016024
1749	ENSG00000197550	NA	NA	NA	1.51152	2.58827	0.873168	2.96423	0.00303437	0.0219804
1750	ENSG00000206892	100302742	RNU6-42P	RNA, U6 small nuclear 42, pseudogene	1.12053	2.58774	0.723977	3.57433	0.000351122	0.00463782
1751	ENSG00000250140	NA	NA	NA	1.42685	2.58761	0.835194	3.09821	0.00194694	0.0159951
1752	ENSG00000258963	NA	NA	NA	1.42642	2.58627	0.847653	3.0511	0.00228004	0.0179071
1753	ENSG00000233644	NA	NA	NA	1.24747	2.58616	0.712195	3.63126	0.000282044	0.00396842
1754	ENSG00000248279	340113	LINC02120	long intergenic non-protein coding RNA 2120	1.9244	2.58296	0.677412	3.81298	0.000137303	0.0023865
1755	ENSG00000226482	100874095	ADIPOQ-AS1	ADIPOQ antisense RNA 1	2.75571	2.58284	0.772396	3.34393	0.000825993	0.00862941
1756	ENSG00000235843	NA	NA	NA	2.62161	2.58218	0.615901	4.19253	2.76e-05	0.000762289
1757	ENSG00000138039	3973	LHCGR	luteinizing hormone/choriogonadotropin receptor	5.1601	2.58208	0.609752	4.23464	2.29e-05	0.000663801
1758	ENSG00000213735	NA	NA	NA	2.63399	2.58179	0.6198	4.16552	3.11e-05	0.000827965
1759	ENSG00000261219	NA	NA	NA	0.922548	2.57973	0.948731	2.71913	0.00654529	0.0376815
1760	ENSG00000223042	106479167	RN7SKP161	RN7SK pseudogene 161	1.17671	2.5794	0.997546	2.58574	0.00971691	0.0497014
1761	ENSG00000279527	NA	NA	NA	2.38457	2.57915	0.761807	3.38557	0.000710308	0.00770563
1762	ENSG00000250777	NA	NA	NA	2.21825	2.57785	0.448616	5.74622	9.13e-09	2.62e-06
1763	ENSG00000234197	NA	NA	NA	7.62824	2.57757	0.523739	4.92149	8.59e-07	5.9e-05
1764	ENSG00000227516	NA	NA	NA	1.73167	2.57599	0.698285	3.68902	0.00022512	0.00338053
1765	ENSG00000258983	NA	NA	NA	5.43762	2.57484	0.50359	5.11297	3.17e-07	2.92e-05
1766	ENSG00000259144	NA	NA	NA	71.2919	2.57361	0.531458	4.84254	1.28e-06	7.81e-05
1767	ENSG00000260681	NA	NA	NA	1.0893	2.57159	0.832746	3.08808	0.00201454	0.016433
1768	ENSG00000261646	NA	NA	NA	4.36798	2.57078	0.557504	4.61124	4e-06	0.00018123
1769	ENSG00000232342	NA	NA	NA	4.41123	2.56992	0.527499	4.87189	1.11e-06	7.05e-05
1770	ENSG00000242995	100131379	RPL36AP1	ribosomal protein L36a pseudogene 1	0.976655	2.56851	0.890665	2.88381	0.0039289	0.0263136
1771	ENSG00000169509	54544	CRCT1	cysteine rich C-terminal 1	3.36855	2.56756	0.938232	2.7366	0.00620778	0.0363218
1772	ENSG00000199072	406888	MIRLET7F1	microRNA let-7f-1	1.24032	2.56684	0.823936	3.11534	0.00183736	0.0153893
1773	ENSG00000248229	NA	NA	NA	3.14193	2.56595	0.720277	3.56245	0.000367408	0.00479965
1774	ENSG00000198251	NA	NA	NA	1.15022	2.56549	0.801683	3.20013	0.00137367	0.0124532
1775	ENSG00000267115	NA	NA	NA	4.12093	2.56532	0.473493	5.41787	6.03e-08	9.58e-06
1776	ENSG00000269799	NA	NA	NA	0.990797	2.56515	0.922669	2.78014	0.00543357	0.0330952
1777	ENSG00000225442	NA	NA	NA	4.9182	2.56478	0.514327	4.98668	6.14e-07	4.68e-05
1778	ENSG00000202124	6089	RNY4P3	RNY4 pseudogene 3	0.76501	2.56476	0.975649	2.62877	0.00856931	0.0454984
1779	ENSG00000259356	NA	NA	NA	0.947438	2.56441	0.992475	2.58385	0.00977045	0.0498776
1780	ENSG00000266987	NA	NA	NA	1.87815	2.56353	0.677555	3.7835	0.000154637	0.00261038
1781	ENSG00000280155	NA	NA	NA	2.60627	2.56279	0.61279	4.18217	2.89e-05	0.000787296
1782	ENSG00000219188	106480809	CACYBPP3	calcyclin binding protein pseudogene 3	1.81224	2.56267	0.633907	4.04266	5.28e-05	0.00119637
1783	ENSG00000146722	541473	LOC541473	FKBP prolyl isomerase 6 pseudogene	3.17506	2.56228	0.682447	3.75455	0.000173651	0.00283183
1784	ENSG00000202014	NA	NA	NA	0.706375	2.56223	0.940018	2.72572	0.00641604	0.0371445
1785	ENSG00000230065	NA	NA	NA	1.27521	2.56197	0.81744	3.13413	0.00172363	0.0147175
1786	ENSG00000279334	NA	NA	NA	1.3506	2.56124	0.876038	2.92366	0.00345943	0.0240718
1787	ENSG00000231322	399670	RPL13AP17	ribosomal protein L13a pseudogene 17	1.13793	2.56079	0.869281	2.94587	0.00322045	0.0228823
1788	ENSG00000252393	106480009	RNU6-1004P	RNA, U6 small nuclear 1004, pseudogene	1.49919	2.5605	0.769635	3.3269	0.00087817	0.00899888
1789	ENSG00000260417	NA	NA	NA	4.86543	2.56049	0.54681	4.6826	2.83e-06	0.00013749
1790	ENSG00000256981	338414	TAS2R18P	taste 2 receptor member 18 pseudogene	5.15144	2.55918	0.500454	5.11372	3.16e-07	2.92e-05
1791	ENSG00000237654	101929653	LOC101929653	uncharacterized LOC101929653	1.11441	2.55668	0.887638	2.88032	0.00397277	0.0265124
1792	ENSG00000260152	NA	NA	NA	1.65615	2.55579	0.722972	3.53511	0.000407603	0.00518096
1793	ENSG00000272321	NA	NA	NA	5.45054	2.55575	0.513808	4.97413	6.55e-07	4.88e-05
1794	ENSG00000206659	NA	NA	NA	1.04888	2.55191	0.745504	3.42306	0.000619198	0.00698237
1795	ENSG00000255186	NA	NA	NA	2.39155	2.55098	0.555558	4.59174	4.4e-06	0.000195169
1796	ENSG00000234788	100420143	HSPA8P3	heat shock protein family A (Hsp70) member 8 pseudogene 3	4.33069	2.55082	0.533464	4.78161	1.74e-06	9.56e-05
1797	ENSG00000228548	NA	NA	NA	2.93229	2.55048	0.645538	3.95094	7.78e-05	0.00156741
1798	ENSG00000279416	NA	NA	NA	3.39936	2.55042	0.66168	3.85447	0.000115981	0.00209899
1799	ENSG00000225112	NA	NA	NA	5.64699	2.54974	0.706393	3.60952	0.000306769	0.00424164
1800	ENSG00000216035	100126327	MIR938	microRNA 938	1.357	2.54964	0.912843	2.79307	0.00522098	0.0321156
1801	ENSG00000226438	NA	NA	NA	1.30157	2.54918	0.783022	3.25557	0.00113166	0.010815
1802	ENSG00000218676	NA	NA	NA	4.05555	2.54892	0.494236	5.1573	2.51e-07	2.49e-05
1803	ENSG00000199697	106481319	RNU6-446P	RNA, U6 small nuclear 446, pseudogene	2.41467	2.54694	0.634986	4.01102	6.05e-05	0.00131237
1804	ENSG00000264386	100616183	MIR4513	microRNA 4513	1.11396	2.54599	0.746963	3.40846	0.000653308	0.00727257
1805	ENSG00000233647	106480294	NENFP1	neudesin neurotrophic factor pseudogene 1	1.29782	2.54576	0.888009	2.86681	0.00414627	0.0272815
1806	ENSG00000280395	NA	NA	NA	0.969185	2.54552	0.693787	3.66903	0.000243477	0.00356039
1807	ENSG00000207116	100873740	RNU6-31P	RNA, U6 small nuclear 31, pseudogene	1.0192	2.54432	0.84502	3.01096	0.00260426	0.0197059
1808	ENSG00000270542	NA	NA	NA	1.32787	2.54401	0.955035	2.66379	0.00772662	0.0423782
1809	ENSG00000259163	101928909	TTC7B-AS1	TTC7B antisense RNA 1	4.74243	2.54239	0.592908	4.28799	1.8e-05	0.000559095
1810	ENSG00000254710	NA	NA	NA	2.48944	2.54197	0.639623	3.97417	7.06e-05	0.00146707
1811	ENSG00000179038	NA	NA	NA	8.61366	2.54187	0.491945	5.16698	2.38e-07	2.4e-05
1812	ENSG00000241984	NA	NA	NA	7.12664	2.54139	0.486491	5.22392	1.75e-07	1.93e-05
1813	ENSG00000259773	NA	NA	NA	1.26354	2.54107	0.927449	2.73985	0.00614677	0.0360349
1814	ENSG00000240853	106481837	RN7SL328P	RNA, 7SL, cytoplasmic 328, pseudogene	2.28565	2.54039	0.780331	3.25553	0.00113179	0.010815
1815	ENSG00000232268	390037	OR52I1	olfactory receptor family 52 subfamily I member 1	0.950808	2.53921	0.881147	2.88171	0.00395524	0.0264402
1816	ENSG00000240791	NA	NA	NA	0.979091	2.53805	0.954355	2.65944	0.00782697	0.0427829
1817	ENSG00000229990	NA	NA	NA	8.23467	2.5371	0.608519	4.16931	3.06e-05	0.000818225
1818	ENSG00000225172	NA	NA	NA	0.819579	2.53511	0.864607	2.93209	0.00336687	0.0236437
1819	ENSG00000261334	NA	NA	NA	3.18267	2.53497	0.569109	4.45428	8.42e-06	0.00031205
1820	ENSG00000278483	102465881	MIR8087	microRNA 8087	1.06233	2.53465	0.701829	3.61149	0.000304438	0.00421969
1821	ENSG00000207042	106481238	RNU6-196P	RNA, U6 small nuclear 196, pseudogene	1.82278	2.53459	0.708019	3.57983	0.000343814	0.00456778
1822	ENSG00000274507	NA	NA	NA	1.50856	2.53436	0.649275	3.90337	9.49e-05	0.00181069
1823	ENSG00000243562	106479527	RN7SL838P	RNA, 7SL, cytoplasmic 838, pseudogene	2.15759	2.53418	0.557693	4.54404	5.52e-06	0.000227185
1824	ENSG00000267207	NA	NA	NA	1.3798	2.53402	0.927423	2.73233	0.00628886	0.0366425
1825	ENSG00000265443	NA	NA	NA	4.43783	2.53387	0.542441	4.67124	2.99e-06	0.000143181
1826	ENSG00000233383	NA	NA	NA	0.789804	2.53245	0.926828	2.73238	0.00628784	0.036642
1827	ENSG00000230022	NA	NA	NA	1.8751	2.53167	0.681603	3.71429	0.000203778	0.0031521
1828	ENSG00000253335	NA	NA	NA	1.11961	2.53152	0.872679	2.90086	0.00372138	0.0252879
1829	ENSG00000256243	654370	RPL7AP3	ribosomal protein L7a pseudogene 3	2.54723	2.53113	0.674321	3.7536	0.000174315	0.0028391
1830	ENSG00000223807	106480324	BOLA3P4	bolA family member 3 pseudogene 4	1.44648	2.53048	0.905308	2.79515	0.00518749	0.031955
1831	ENSG00000252262	100873296	RNA5SP61	RNA, 5S ribosomal pseudogene 61	2.11628	2.52972	0.838174	3.01813	0.00254336	0.0193609
1832	ENSG00000236262	NA	NA	NA	2.25464	2.52896	0.639364	3.95543	7.64e-05	0.0015504
1833	ENSG00000242522	100874019	KLHL6-AS1	KLHL6 antisense RNA 1	1.30078	2.52866	0.759943	3.32743	0.000876504	0.00898652
1834	ENSG00000258425	NA	NA	NA	5.85013	2.5278	0.48925	5.16668	2.38e-07	2.4e-05
1835	ENSG00000229688	100506025	CRPPA-AS1	CRPPA antisense RNA 1	7.38261	2.52759	0.451862	5.59371	2.22e-08	4.75e-06
1836	ENSG00000242634	NA	NA	NA	2.59764	2.52613	0.611014	4.13433	3.56e-05	0.00091271
1837	ENSG00000252269	106481865	RNU4ATAC12P	RNA, U4atac small nuclear 12, pseudogene	2.19099	2.52506	0.808749	3.12218	0.0017952	0.0151531
1838	ENSG00000232646	NA	NA	NA	2.7277	2.52423	0.673448	3.74822	0.000178092	0.00287427
1839	ENSG00000238735	106479068	RNU7-113P	RNA, U7 small nuclear 113 pseudogene	0.975748	2.52399	0.693893	3.63744	0.000275363	0.00390166
1840	ENSG00000239455	NA	NA	NA	1.30838	2.52389	0.625368	4.03584	5.44e-05	0.00121825
1841	ENSG00000279440	NA	NA	NA	0.985075	2.52029	0.74237	3.39493	0.000686472	0.00751963
1842	ENSG00000261528	100419017	CCNYL7	cyclin Y like 7 (pseudogene)	4.95787	2.52004	0.56574	4.45441	8.41e-06	0.00031205
1843	ENSG00000259257	NA	NA	NA	2.88128	2.51988	0.661692	3.80824	0.000139961	0.00241764
1844	ENSG00000230175	100128305	RPS13P1	ribosomal protein S13 pseudogene 1	5.39606	2.51818	0.544719	4.6229	3.78e-06	0.000173335
1845	ENSG00000270497	NA	NA	NA	4.06138	2.51801	0.536711	4.69156	2.71e-06	0.000132923
1846	ENSG00000271886	407054	MIR98	microRNA 98	1.12342	2.51783	0.803299	3.13436	0.0017223	0.0147094
1847	ENSG00000241211	NA	NA	NA	2.5236	2.51721	0.713238	3.52927	0.000416707	0.00527096
1848	ENSG00000230782	340512	LOC340512	uncharacterized LOC340512	3.36917	2.5166	0.643822	3.90884	9.27e-05	0.00177921
1849	ENSG00000211878	28744	TRAJ11	T cell receptor alpha joining 11	1.2608	2.51617	0.936814	2.68588	0.00723394	0.0404308
1850	ENSG00000235818	NA	NA	NA	0.858133	2.51582	0.958467	2.62484	0.00866902	0.045877
1851	ENSG00000269350	NA	NA	NA	0.925592	2.51534	0.659664	3.81306	0.000137256	0.0023865
1852	ENSG00000162877	148811	PM20D1	peptidase M20 domain containing 1	27.1117	2.51517	0.346307	7.26282	3.79e-13	1.35e-09
1853	ENSG00000200296	106480176	RNU1-83P	RNA, U1 small nuclear 83, pseudogene	2.87711	2.51492	0.861137	2.92046	0.0034951	0.0242307
1854	ENSG00000279701	NA	NA	NA	1.2766	2.51295	0.927917	2.70816	0.0067657	0.0385696
1855	ENSG00000252172	106479885	RNU6-720P	RNA, U6 small nuclear 720, pseudogene	3.00556	2.51282	0.565729	4.44175	8.92e-06	0.000327065
1856	ENSG00000239203	NA	NA	NA	1.65645	2.51252	0.563225	4.46095	8.16e-06	0.000304512
1857	ENSG00000256712	NA	NA	NA	3.10904	2.51233	0.647694	3.87889	0.000104936	0.00194998
1858	ENSG00000268985	NA	NA	NA	1.26526	2.51167	0.889725	2.82297	0.00475807	0.0300245
1859	ENSG00000259195	NA	NA	NA	2.00157	2.5115	0.654371	3.83803	0.000124023	0.00221175
1860	ENSG00000207171	NA	NA	NA	4.72673	2.51093	0.658431	3.8135	0.000137014	0.00238466
1861	ENSG00000229531	101928696	RABGAP1L-AS1	RABGAP1L antisense RNA 1	4.38393	2.50999	0.676602	3.7097	0.000207502	0.00319365
1862	ENSG00000233953	NA	NA	NA	8.30617	2.50751	0.483734	5.18366	2.18e-07	2.26e-05
1863	ENSG00000271410	100419851	LOC100419851	protein serine kinase H1 pseudogene	1.17968	2.50564	0.804102	3.11607	0.00183277	0.015364
1864	ENSG00000253733	100874051	LZTS1-AS1	LZTS1 antisense RNA 1	1.21581	2.50519	0.866611	2.89079	0.00384277	0.0258698
1865	ENSG00000253130	NA	NA	NA	7.14645	2.50413	0.658831	3.80087	0.000144191	0.0024743
1866	ENSG00000239211	106479427	RN7SL563P	RNA, 7SL, cytoplasmic 563, pseudogene	0.890954	2.50274	0.861948	2.90358	0.00368923	0.025135
1867	ENSG00000174429	137735	ABRA	actin binding Rho activating protein	4.74125	2.50259	0.450245	5.55829	2.72e-08	5.4e-06
1868	ENSG00000230833	NA	NA	NA	2.3955	2.50253	0.844984	2.96163	0.00306013	0.0220891
1869	ENSG00000183251	79339	OR51B4	olfactory receptor family 51 subfamily B member 4	2.69151	2.501	0.823325	3.03769	0.00238403	0.0185334
1870	ENSG00000238160	NA	NA	NA	7.72361	2.50055	0.475597	5.25772	1.46e-07	1.7e-05
1871	ENSG00000199667	NA	NA	NA	2.29359	2.50055	0.593788	4.21118	2.54e-05	0.000719277
1872	ENSG00000202523	NA	NA	NA	1.84509	2.49974	0.689819	3.62376	0.000290352	0.00406628
1873	ENSG00000260723	NA	NA	NA	2.68557	2.49884	0.883725	2.82762	0.00468949	0.029706
1874	ENSG00000270538	NA	NA	NA	1.03418	2.49879	0.918992	2.71905	0.0065469	0.0376852
1875	ENSG00000278313	100420930	LOC100420930	SWI5 recombination repair homolog (yeast) pseudogene	1.01101	2.49859	0.894198	2.79423	0.0052024	0.0320216
1876	ENSG00000279834	NA	NA	NA	3.19218	2.49689	0.617377	4.04436	5.25e-05	0.00119004
1877	ENSG00000264553	100422997	MIR4257	microRNA 4257	3.26605	2.49577	0.554505	4.5009	6.77e-06	0.000265451
1878	ENSG00000168530	4632	MYL1	myosin light chain 1	1.16619	2.49565	0.816291	3.0573	0.00223341	0.0176509
1879	ENSG00000207196	NA	NA	NA	0.703884	2.49443	0.959049	2.60094	0.00929687	0.0481965
1880	ENSG00000244286	NA	NA	NA	2.4532	2.49388	0.707876	3.52305	0.00042661	0.00535463
1881	ENSG00000256188	259293	TAS2R30	taste 2 receptor member 30	5.30183	2.49288	0.593744	4.19858	2.69e-05	0.000748566
1882	ENSG00000239674	NA	NA	NA	0.715968	2.49184	0.953646	2.61296	0.00897605	0.0470262
1883	ENSG00000229032	NA	NA	NA	0.689785	2.49124	0.852241	2.92316	0.00346498	0.0240961
1884	ENSG00000149021	7356	SCGB1A1	secretoglobin family 1A member 1	6.52545	2.49091	0.67829	3.67234	0.000240341	0.00353177
1885	ENSG00000259440	NA	NA	NA	1.22217	2.49045	0.855018	2.91274	0.00358269	0.0246022
1886	ENSG00000145888	2741	GLRA1	glycine receptor alpha 1	1.99387	2.48971	0.663443	3.75271	0.000174932	0.00284679
1887	ENSG00000228322	NA	NA	NA	1.26673	2.48942	0.668802	3.72221	0.000197489	0.00308829
1888	ENSG00000280028	NA	NA	NA	0.888248	2.48907	0.870069	2.86077	0.00422611	0.0276594
1889	ENSG00000252859	106480575	RNU6-375P	RNA, U6 small nuclear 375, pseudogene	1.4826	2.48878	0.802675	3.10061	0.00193125	0.0158896
1890	ENSG00000270112	NA	NA	NA	2.89792	2.48788	0.664962	3.74139	0.000183005	0.00293055
1891	ENSG00000254061	NA	NA	NA	1.06177	2.48784	0.771607	3.22423	0.00126312	0.011714
1892	ENSG00000260198	NA	NA	NA	1.09484	2.4878	0.780373	3.18796	0.00143281	0.0128374
1893	ENSG00000109193	6783	SULT1E1	sulfotransferase family 1E member 1	64.4462	2.4871	0.490245	5.07319	3.91e-07	3.32e-05
1894	ENSG00000264801	NA	NA	NA	8.68554	2.48658	0.458536	5.42286	5.87e-08	9.35e-06
1895	ENSG00000231063	100270845	RPL6P6	ribosomal protein L6 pseudogene 6	5.05131	2.48646	0.581005	4.27958	1.87e-05	0.000573823
1896	ENSG00000232963	NA	NA	NA	3.60992	2.48539	0.705764	3.52156	0.00042902	0.00537483
1897	ENSG00000095981	83795	KCNK16	potassium two pore domain channel subfamily K member 16	0.953533	2.4853	0.767358	3.23877	0.00120045	0.0112997
1898	ENSG00000229894	2713	GK3P	glycerol kinase 3 pseudogene	3.23557	2.4843	0.517608	4.79958	1.59e-06	8.96e-05
1899	ENSG00000271509	NA	NA	NA	3.92736	2.48338	0.615292	4.0361	5.43e-05	0.00121825
1900	ENSG00000242719	106479515	RN7SL806P	RNA, 7SL, cytoplasmic 806, pseudogene	3.50647	2.4833	0.528241	4.70108	2.59e-06	0.000128485
1901	ENSG00000227217	NA	NA	NA	2.06598	2.4817	0.732252	3.38914	0.000701135	0.00763408
1902	ENSG00000275515	NA	NA	NA	4.14013	2.48154	0.506112	4.90315	9.43e-07	6.33e-05
1903	ENSG00000274598	NA	NA	NA	3.34357	2.48071	0.598068	4.14787	3.36e-05	0.000878265
1904	ENSG00000255595	101927531	LOC101927531	uncharacterized LOC101927531	2.02513	2.48055	0.859195	2.88707	0.00388849	0.0261012
1905	ENSG00000217612	NA	NA	NA	1.59164	2.48022	0.680204	3.64629	0.000266051	0.0038058
1906	ENSG00000267291	105372397	MAP4K1-AS1	MAP4K1 antisense RNA 1	6.40024	2.47989	0.455438	5.44508	5.18e-08	8.54e-06
1907	ENSG00000236977	101927547	ANKRD44-IT1	ANKRD44 intronic transcript 1	7.10106	2.47952	0.514652	4.81786	1.45e-06	8.44e-05
1908	ENSG00000241651	NA	NA	NA	9.08485	2.47731	0.563657	4.39507	1.11e-05	0.000386333
1909	ENSG00000200799	106481423	RNU6-770P	RNA, U6 small nuclear 770, pseudogene	1.10311	2.47556	0.801545	3.08849	0.00201179	0.0164209
1910	ENSG00000238386	100147835	RNU7-48P	RNA, U7 small nuclear 48 pseudogene	2.24742	2.47514	0.655813	3.77416	0.000160551	0.002682
1911	ENSG00000272814	NA	NA	NA	1.47765	2.47484	0.586755	4.21784	2.47e-05	0.00070296
1912	ENSG00000258843	105370489	LOC105370489	uncharacterized LOC105370489	0.937359	2.47319	0.941837	2.62593	0.00864134	0.0457883
1913	ENSG00000254274	NA	NA	NA	6.2436	2.47248	0.475258	5.2024	1.97e-07	2.1e-05
1914	ENSG00000278963	NA	NA	NA	9.49577	2.47221	0.41117	6.01263	1.83e-09	9.03e-07
1915	ENSG00000233661	NA	NA	NA	3.3088	2.47179	0.628859	3.93059	8.47e-05	0.00166461
1916	ENSG00000267338	NA	NA	NA	1.75464	2.47015	0.926078	2.66732	0.00764589	0.0420771
1917	ENSG00000143595	89872	AQP10	aquaporin 10	1.00814	2.47005	0.686898	3.59594	0.00032322	0.0043897
1918	ENSG00000261265	NA	NA	NA	2.21148	2.46984	0.642038	3.84688	0.000119632	0.00215111
1919	ENSG00000214671	100270907	RPL6P12	ribosomal protein L6 pseudogene 12	0.874549	2.46802	0.842814	2.92831	0.00340806	0.0238344
1920	ENSG00000263370	NA	NA	NA	4.83642	2.46787	0.608872	4.05319	5.05e-05	0.00115719
1921	ENSG00000279349	NA	NA	NA	5.93349	2.46732	0.483712	5.10079	3.38e-07	3.02e-05
1922	ENSG00000228166	100873212	MTND1P11	MT-ND1 pseudogene 11	2.30054	2.46719	0.693913	3.55548	0.000377287	0.00489433
1923	ENSG00000244451	100271495	RPL34P21	ribosomal protein L34 pseudogene 21	1.04555	2.46674	0.786256	3.13732	0.00170502	0.0145937
1924	ENSG00000243871	106481055	RN7SL487P	RNA, 7SL, cytoplasmic 487, pseudogene	2.79523	2.46631	0.60941	4.04703	5.19e-05	0.00117902
1925	ENSG00000270553	NA	NA	NA	2.47864	2.46602	0.519132	4.75029	2.03e-06	0.000107039
1926	ENSG00000226473	NA	NA	NA	0.855861	2.46534	0.922153	2.67346	0.00750737	0.0415078
1927	ENSG00000231509	NA	NA	NA	3.3791	2.46426	0.748225	3.29347	0.000989587	0.00981872
1928	ENSG00000226216	100271053	RPS12P5	ribosomal protein S12 pseudogene 5	1.07017	2.46368	0.886097	2.78037	0.00542972	0.0330865
1929	ENSG00000199872	106481477	RNU6-942P	RNA, U6 small nuclear 942, pseudogene	2.00967	2.46331	0.901232	2.73327	0.00627092	0.0365816
1930	ENSG00000248844	101928443	LINC02753	long intergenic non-protein coding RNA 2753	1.18828	2.46179	0.815617	3.01831	0.00254189	0.0193578
1931	ENSG00000229118	NA	NA	NA	1.22412	2.46148	0.732488	3.36044	0.000778191	0.00825584
1932	ENSG00000254708	NA	NA	NA	6.43953	2.46124	0.409095	6.0163	1.78e-09	9.03e-07
1933	ENSG00000271765	106480925	RN7SKP299	RN7SK pseudogene 299	1.25076	2.45936	0.939888	2.61665	0.00887974	0.0466734
1934	ENSG00000237521	26648	OR7E24	olfactory receptor family 7 subfamily E member 24	1.09781	2.45747	0.884359	2.77882	0.00545574	0.0331837
1935	ENSG00000126838	5858	PZP	PZP alpha-2-macroglobulin like	101.58	2.45716	0.406109	6.05049	1.44e-09	8.3e-07
1936	ENSG00000186838	348303	SELENOV	selenoprotein V	7.15261	2.45631	0.605853	4.05431	5.03e-05	0.00115367
1937	ENSG00000243704	106480487	RN7SL105P	RNA, 7SL, cytoplasmic 105, pseudogene	1.02343	2.45537	0.828634	2.96316	0.00304498	0.0220286
1938	ENSG00000167494	NA	NA	NA	0.904542	2.45529	0.713269	3.44231	0.000576766	0.00665133
1939	ENSG00000207052	106481297	RNU6-378P	RNA, U6 small nuclear 378, pseudogene	0.840941	2.45452	0.927303	2.64695	0.00812224	0.0438343
1940	ENSG00000244314	106479237	RN7SL36P	RNA, 7SL, cytoplasmic 36, pseudogene	1.32662	2.45384	0.721607	3.40052	0.00067259	0.00743006
1941	ENSG00000231039	NA	NA	NA	4.63723	2.4536	0.665935	3.68444	0.000229202	0.00342593
1942	ENSG00000200997	106480177	RNVU1-34	RNA, variant U1 small nuclear 34	2.31452	2.45226	0.739898	3.31433	0.000918631	0.00928445
1943	ENSG00000253467	NA	NA	NA	1.93229	2.45198	0.834918	2.9368	0.00331622	0.0234218
1944	ENSG00000222465	26852	RNU2-5P	RNA, U2 small nuclear 5, pseudogene	3.80822	2.45131	0.689537	3.555	0.000377979	0.0049013
1945	ENSG00000268987	NA	NA	NA	1.3451	2.45122	0.782277	3.13344	0.00172769	0.0147393
1946	ENSG00000266976	102724908	LOC102724908	uncharacterized LOC102724908	2.10736	2.45107	0.814117	3.01071	0.00260641	0.0197174
1947	ENSG00000207217	109616999	SNORA80D	small nucleolar RNA, H/ACA box 80D	5.47663	2.45086	0.429933	5.70056	1.19e-08	3.2e-06
1948	ENSG00000125999	92747	BPIFB1	BPI fold containing family B member 1	147.446	2.45077	0.525602	4.66278	3.12e-06	0.000147751
1949	ENSG00000231870	729682	KRT17P3	keratin 17 pseudogene 3	39.1104	2.44908	0.4786	5.11718	3.1e-07	2.89e-05
1950	ENSG00000187893	392459	CXXC1P1	CXXC finger protein 1 pseudogene 1	1.58036	2.44885	0.556369	4.40149	1.08e-05	0.00037709
1951	ENSG00000254273	NA	NA	NA	2.36519	2.44864	0.683393	3.58307	0.000339578	0.00454708
1952	ENSG00000229000	100418735	SEPTIN7P8	septin 7 pseudogene 8	1.06043	2.44769	0.761552	3.21408	0.00130864	0.0119945
1953	ENSG00000233963	NA	NA	NA	1.72104	2.44609	0.670862	3.64618	0.000266163	0.0038058
1954	ENSG00000230523	101928460	LINC01756	long intergenic non-protein coding RNA 1756	2.96734	2.44573	0.823469	2.97004	0.00297761	0.0216777
1955	ENSG00000229054	100129599	RPS29P14	ribosomal protein S29 pseudogene 14	2.03757	2.44525	0.612959	3.98926	6.63e-05	0.00140518
1956	ENSG00000231875	NA	NA	NA	3.93803	2.44501	0.494919	4.94024	7.8e-07	5.53e-05
1957	ENSG00000213731	NA	NA	NA	4.68587	2.4439	0.56509	4.32481	1.53e-05	0.000490146
1958	ENSG00000262769	NA	NA	NA	0.958004	2.44366	0.574403	4.25427	2.1e-05	0.000623193
1959	ENSG00000249201	101928857	TERLR1	TERT regulating lncRNA 1	1.73851	2.44356	0.59931	4.0773	4.56e-05	0.00108212
1960	ENSG00000248521	NA	NA	NA	0.822351	2.44321	0.925521	2.63982	0.00829498	0.04449
1961	ENSG00000280295	NA	NA	NA	4.6376	2.44289	0.578173	4.22518	2.39e-05	0.000685422
1962	ENSG00000224570	NA	NA	NA	1.76993	2.44281	0.891246	2.7409	0.00612717	0.0359902
1963	ENSG00000280168	NA	NA	NA	3.10355	2.44265	0.486923	5.0165	5.26e-07	4.19e-05
1964	ENSG00000254588	101929517	ETS1-AS1	ETS1 antisense RNA 1	2.05057	2.44137	0.70555	3.46024	0.000539698	0.00635552
1965	ENSG00000272856	NA	NA	NA	2.6529	2.44132	0.786754	3.10302	0.00191555	0.0158037
1966	ENSG00000229014	100271305	RPL30P13	ribosomal protein L30 pseudogene 13	0.983089	2.441	0.864676	2.82302	0.00475732	0.0300245
1967	ENSG00000259709	NA	NA	NA	4.67118	2.44099	0.48209	5.06335	4.12e-07	3.47e-05
1968	ENSG00000232751	730070	RPL26P11	ribosomal protein L26 pseudogene 11	2.91984	2.44094	0.553233	4.41213	1.02e-05	0.00036358
1969	ENSG00000276810	100271604	RPL18AP12	ribosomal protein L18a pseudogene 12	2.13083	2.44088	0.803339	3.03842	0.0023782	0.0184959
1970	ENSG00000257475	NA	NA	NA	7.09827	2.44079	0.43606	5.59738	2.18e-08	4.7e-06
1971	ENSG00000258323	NA	NA	NA	1.52293	2.44064	0.655628	3.72259	0.000197186	0.00308829
1972	ENSG00000157890	84465	MEGF11	multiple EGF like domains 11	62.2496	2.43934	0.331831	7.35114	1.97e-13	7.68e-10
1973	ENSG00000237178	115482683	H3P7	H3 histone pseudogene 7	1.74699	2.43908	0.638365	3.82082	0.000133007	0.00233049
1974	ENSG00000182333	8513	LIPF	lipase F, gastric type	4.13899	2.43875	0.757611	3.21901	0.00128636	0.0118598
1975	ENSG00000215156	NA	NA	NA	16.4385	2.43819	0.458633	5.31623	1.06e-07	1.38e-05
1976	ENSG00000263815	106481842	RN7SL426P	RNA, 7SL, cytoplasmic 426, pseudogene	2.27097	2.43792	0.58422	4.17296	3.01e-05	0.000810221
1977	ENSG00000227709	751837	LOC751837	small nuclear ribonucleoprotein U5 subunit 40 pseudogene	1.02695	2.43781	0.802593	3.03742	0.00238612	0.0185391
1978	ENSG00000232542	NA	NA	NA	1.28929	2.43778	0.75643	3.22274	0.00126971	0.0117501
1979	ENSG00000211851	28717	TRAJ38	T cell receptor alpha joining 38	2.21317	2.43767	0.769367	3.16841	0.00153275	0.0135281
1980	ENSG00000231799	NA	NA	NA	13.4791	2.43542	0.382421	6.36843	1.91e-10	1.82e-07
1981	ENSG00000233286	100873239	MTND3P10	MT-ND3 pseudogene 10	2.35229	2.43441	0.582368	4.18019	2.91e-05	0.000793067
1982	ENSG00000188770	26254	OPTC	opticin	1.1024	2.4337	0.747462	3.25595	0.00113013	0.0108123
1983	ENSG00000213440	NA	NA	NA	5.42764	2.43365	0.531392	4.57977	4.65e-06	0.000203023
1984	ENSG00000236172	102800314	MIR7515HG	MIR7515 host gene	0.9636	2.43361	0.801666	3.0357	0.0023998	0.0186231
1985	ENSG00000268623	646666	LOC646666	NAD(P)HX epimerase pseudogene	1.23447	2.4331	0.714216	3.40668	0.000657587	0.00730979
1986	ENSG00000266371	NA	NA	NA	3.61678	2.4325	0.566521	4.29375	1.76e-05	0.000548259
1987	ENSG00000249781	285692	LINC02112	long intergenic non-protein coding RNA 2112	1.75316	2.43188	0.729755	3.33247	0.000860792	0.0088782
1988	ENSG00000259365	NA	NA	NA	1.34751	2.43167	0.817429	2.97477	0.00293204	0.0214538
1989	ENSG00000260695	NA	NA	NA	7.3991	2.42982	0.448063	5.42295	5.86e-08	9.35e-06
1990	ENSG00000242236	106479439	RN7SL594P	RNA, 7SL, cytoplasmic 594, pseudogene	0.827542	2.42919	0.834963	2.90934	0.00362188	0.0248
1991	ENSG00000274845	NA	NA	NA	1.08029	2.42833	0.936321	2.59348	0.00950102	0.0489125
1992	ENSG00000207105	NA	NA	NA	3.05475	2.42721	0.655355	3.70366	0.000212514	0.00324738
1993	ENSG00000267764	NA	NA	NA	7.79346	2.42624	0.411191	5.90052	3.62e-09	1.49e-06
1994	ENSG00000199977	NA	NA	NA	1.83477	2.4245	0.796593	3.04359	0.00233774	0.0182321
1995	ENSG00000258580	NA	NA	NA	2.12312	2.42438	0.802807	3.01988	0.00252873	0.0192941
1996	ENSG00000233148	100128275	SYF2P2	SYF2 pre-mRNA splicing factor pseudogene 2	2.51616	2.42368	0.720344	3.36462	0.000766497	0.00817617
1997	ENSG00000213180	646175	RPL36AP48	ribosomal protein L36a pseudogene 48	1.8912	2.42085	0.665547	3.63738	0.00027543	0.00390166
1998	ENSG00000265932	100422967	MIR3146	microRNA 3146	1.25312	2.42046	0.755303	3.20463	0.00135238	0.0123059
[truncated: 1,771 more rows]
