# Supplementary material for: Loss of miR-122 promotes cell migration and poor prognosis in triple-negative breast cancer treated by neoadjuvant chemotherapy
Source: Clin Transl Oncol. 2025 Oct 22;28(4):1285–302. doi: 10.1007/s12094-025-04082-x (PMC13009078; doi:10.1007/s12094-025-04082-x)
Supplement: Supplementary file 3 — Supplementary file3 (XLS 135 KB) [file 12094_2025_4082_MOESM3_ESM.xls]

## Sheet: Supplementary Table 3
Table S3. The genes co-expressed network identified as the blue module
No.	Module	ENSEMBL ID	ENTREZ ID	SYMBOL	GENE name	baseMean	log2 Fold Change	lfcSE	stat	P value	P adj
1	MEblue	ENSG00000115386	5967	REG1A	regenerating family member 1 alpha	17.6489	6.50857	1.15668	5.62695	1.83e-08	4.25e-06
2	MEblue	ENSG00000233125	100462767	ACTBP12	ACTB pseudogene 12	97.3883	6.15164	0.524364	11.7316	8.78e-32	3.43e-27
3	MEblue	ENSG00000228295	100874155	LINC00392	Long Intergenic Non-Protein Coding RNA 392	48.797	5.27916	0.910824	5.79603	6.79e-09	2.23e-06
4	MEblue	ENSG00000169059	51481	VCX3A	Variable Charge X-Linked 3A	10.947	5.18847	0.982544	5.28065	1.29e-07	1.57e-05
5	MEblue	ENSG00000171711	1673	DEFB4A	Defensin Beta 4A	2.22433	4.35617	1.58981	2.74006	0.00614272	0.0360274
6	MEblue	ENSG00000182968	6656	SOX1	SRY-Box Transcription Factor 1	2.13782	4.18003	1.16948	3.57428	0.000351198	0.00463782
7	MEblue	ENSG00000204460	151121	LINC01854	long intergenic non-protein coding RNA 1854	5.83364	4.0795	1.26374	3.22812	0.00124608	0.011609
8	MEblue	ENSG00000143194	84944	MAEL	maelstrom spermatogenic transposon silencer	114.09	3.96665	0.528134	7.51068	5.88e-14	3.83e-10
9	MEblue	ENSG00000214617	386757	SLC6A10P	solute carrier family 6 member 10, pseudogene	12.251	3.90468	0.708463	5.51148	3.56e-08	6.62e-06
10	MEblue	ENSG00000231208	101928604	ZBTB46-AS1	ZBTB46 Antisense RNA 1	2.70965	3.84682	1.05899	3.63252	0.000280667	0.00395189
11	MEblue	ENSG00000156269	84779	NAA11	N-Alpha-Acetyltransferase 11, NatA Catalytic Subunit	6.97337	3.77756	0.767276	4.92335	8.51e-07	5.88e-05
12	MEblue	ENSG00000184148	163778	SPRR4	Small Proline Rich Protein 4	3.02276	3.75118	1.18945	3.15371	0.00161209	0.0140432
13	MEblue	ENSG00000232111	NA	AC073488.1	Chromodomain Protein, Y Chromosome-Like (CDYL) Pseudogene	2.91999	3.69283	0.812177	4.54683	5.45e-06	0.000225454
14	MEblue	ENSG00000255051	100127960	BCAS2P1	BCAS2 Pseudogene 1	1.94948	3.6912	0.863274	4.27582	1.9e-05	0.000580416
15	MEblue	ENSG00000261780	100505817	LINC02582	Long Intergenic Non-Protein Coding RNA 2582	1.76118	3.67885	1.15475	3.18585	0.00144328	0.0129283
16	MEblue	ENSG00000184029	10281	DSCR4	Down syndrome critical region 4	3.84642	3.66036	1.41315	2.59022	0.00959142	0.0492012
17	MEblue	ENSG00000103310	7783	ZP2	Zona Pellucida Glycoprotein 2	17.5603	3.6323	0.742399	4.89265	9.95e-07	6.57e-05
18	MEblue	ENSG00000206072	89778	SERPINB11	Serpin Family B Member 11	2.41798	3.59563	0.944929	3.80519	0.000141697	0.00244115
19	MEblue	ENSG00000171201	10879	SMR3B	Submaxillary Gland Androgen Regulated Protein 3B	21.586	3.57006	0.921735	3.8732	0.000107418	0.0019854
20	MEblue	ENSG00000197123	168417	ZNF679	zinc finger protein 679	1.29674	3.54868	1.20263	2.95078	0.00316976	0.022637
21	MEblue	ENSG00000228349	692146	RPS26P4	Ribosomal Protein S26 Pseudogene 4	2.48401	3.53774	0.672005	5.26445	1.41e-07	1.67e-05
22	MEblue	ENSG00000187690	340602	EZHIP	EZH Inhibitory Protein	8.35218	3.50459	0.629787	5.56471	2.63e-08	5.23e-06
23	MEblue	ENSG00000163825	83597	RTP3	receptor transporter protein 3	13.3697	3.48292	0.702875	4.95525	7.22e-07	5.25e-05
24	MEblue	ENSG00000132446	53940	FTHL17	ferritin heavy chain like 17	12.2676	3.46361	0.991862	3.49203	0.000479366	0.00583316
25	MEblue	ENSG00000258038	102724917	LINC02327	Long Intergenic Non-Protein Coding RNA 2327	1.29316	3.44694	1.26753	2.71942	0.00653957	0.0376652
26	MEblue	ENSG00000221986	343263	MYBPHL	myosin binding protein H like	24.0532	3.3761	0.454235	7.4325	1.07e-13	5.95e-10
27	MEblue	ENSG00000125820	4821	NKX2-2	NK2 Homeobox 2	68.7222	3.32815	0.819799	4.05971	4.91e-05	0.00113731
28	MEblue	ENSG00000221826	5671	PSG3	Pregnancy Specific Beta-1-Glycoprotein 3	2.21251	3.31306	1.11209	2.97913	0.00289067	0.0212546
29	MEblue	ENSG00000168930	57093	TRIM49	Tripartite Motif Containing 49	1.33236	3.2664	0.858701	3.80389	0.000142443	0.00245183
30	MEblue	ENSG00000237174	NA	AL445465.1	Novel Transcript, lncRNA	1.87322	3.26215	0.735179	4.43722	9.11e-06	0.000331836
31	MEblue	ENSG00000135226	54490	UGT2B28	UDP Glucuronosyltransferase Family 2 Member B28	4.66866	3.25908	1.03402	3.15185	0.00162242	0.0141187
32	MEblue	ENSG00000171401	3860	KRT13	keratin 13	163.119	3.25546	0.538649	6.04376	1.51e-09	8.45e-07
33	MEblue	ENSG00000203786	448834	KPRP	Keratinocyte Proline Rich Protein	2.37764	3.24205	0.959768	3.37796	0.000730263	0.00788655
34	MEblue	ENSG00000254656	388015	RTL1	Retrotransposon Gag Like 1	2.46792	3.22723	0.669832	4.81796	1.45e-06	8.44e-05
35	MEblue	ENSG00000183273	160777	CCDC60	Coiled-Coil Domain Containing 60	7.34793	3.19712	0.674574	4.73947	2.14e-06	0.000111934
36	MEblue	ENSG00000278698	NA	AL162574.2	Novel Transcript, lncRNA	1.54557	3.16926	0.779276	4.06693	4.76e-05	0.00111664
37	MEblue	ENSG00000213401	4111	MAGEA12	MAGE family member A12	28.438	3.14046	1.08831	2.88562	0.0039064	0.0262034
38	MEblue	ENSG00000275232	NA	AC073578.2	Novel Transcript, lncRNA	0.94629	3.12993	1.17129	2.67221	0.00753534	0.0416153
39	MEblue	ENSG00000198054	84677	DSCR8	Down syndrome critical region 8	12.905	3.10354	0.826158	3.75659	0.000172244	0.00281654
40	MEblue	ENSG00000278041	NA	AL133325.3	Novel Transcript, lncRNA	20.3974	3.08524	0.699536	4.41041	1.03e-05	0.00036549
41	MEblue	ENSG00000187908	1755	DMBT1	deleted in malignant brain tumors 1	94.3236	3.08446	0.524827	5.87711	4.18e-09	1.62e-06
42	MEblue	ENSG00000171431	54474	KRT20	keratin 20	7.40563	3.07789	0.675176	4.55865	5.15e-06	0.000216712
43	MEblue	ENSG00000223392	100874194	CLDN10-AS1	CLDN10 Antisense RNA 1	6.14242	3.06419	0.795539	3.85172	0.000117293	0.00211668
44	MEblue	ENSG00000280002	NA	AC078925.4	Novel Transcript, lncRNA	5.12226	3.05727	0.889298	3.43785	0.00058636	0.00673056
45	MEblue	ENSG00000279847	389676	LINC02906	Long Intergenic Non-Protein Coding RNA 2906	1.1458	3.04899	0.995826	3.06177	0.00220032	0.0174493
46	MEblue	ENSG00000254768	NA	AC104009.1	Novel Transcript, lncRNA	1.97999	3.03708	0.860535	3.52929	0.000416681	0.00527096
47	MEblue	ENSG00000223523	NA	AC092598.1	Novel Transcript, Overlapping DIRC1	1.96068	3.035	0.629051	4.82473	1.4e-06	8.24e-05
48	MEblue	ENSG00000101327	5173	PDYN	Prodynorphin	5.2566	3.02392	0.779567	3.87897	0.000104901	0.00194998
49	MEblue	ENSG00000114248	79782	LRRC31	leucine rich repeat containing 31	18.476	3.01397	0.483575	6.23268	4.59e-10	3.26e-07
50	MEblue	ENSG00000155897	114	ADCY8	adenylate cyclase 8	10.7462	2.9951	0.575605	5.20339	1.96e-07	2.09e-05
51	MEblue	ENSG00000253819	104266958	LINC01151	Long Intergenic Non-Protein Coding RNA 1151	1.51177	2.86125	0.842982	3.3942	0.000688288	0.00753108
52	MEblue	ENSG00000259094	NA	AC013457.1	Novel Transcript, Antisense To MARCO	33.9868	2.83897	0.521523	5.44361	5.22e-08	8.57e-06
53	MEblue	ENSG00000254254	101929415	PENK-AS1	PENK Antisense RNA 1	3.92208	2.83765	0.616037	4.60631	4.1e-06	0.00018515
54	MEblue	ENSG00000218819	100129278	TDRD15	Tudor Domain Containing 15	2.00072	2.83672	0.885932	3.20196	0.00136495	0.0124
55	MEblue	ENSG00000258517	NA	AC004817.1	Novel Transcript, lncRNA	0.794353	2.82972	1.02843	2.7515	0.00593238	0.0351792
56	MEblue	ENSG00000145879	84651	SPINK7	Serine Peptidase Inhibitor Kazal Type 7	3.37858	2.80692	0.800476	3.50657	0.000453924	0.00560917
57	MEblue	ENSG00000249699	101929199	LINC02261	long intergenic non-protein coding RNA 2261	3.21969	2.79666	0.585249	4.77858	1.77e-06	9.63e-05
58	MEblue	ENSG00000145626	133688	UGT3A1	UDP Glycosyltransferase Family 3 Member A1	1.66091	2.76325	0.924566	2.9887	0.00280166	0.0208196
59	MEblue	ENSG00000131686	765	CA6	carbonic anhydrase 6	227.644	2.751	0.528871	5.20165	1.98e-07	2.1e-05
60	MEblue	ENSG00000263958	100505797	NETO1-DT	NETO1 Divergent Transcript	0.745834	2.74487	0.786862	3.48838	0.000485966	0.00588962
61	MEblue	ENSG00000171501	138882	OR1N2	Olfactory Receptor Family 1 Subfamily N Member 2	1.61803	2.73848	0.894005	3.06316	0.00219016	0.0173935
62	MEblue	ENSG00000228437	110806276	LINC02474	Long Intergenic Non-Protein Coding RNA 2474	2.47224	2.69159	0.859686	3.13089	0.00174275	0.0148289
63	MEblue	ENSG00000142515	354	KLK3	Kallikrein Related Peptidase 3	4.5538	2.67195	0.636969	4.19479	2.73e-05	0.000757341
64	MEblue	ENSG00000198597	9745	ZNF536	Zinc Finger Protein 536	4.64669	2.64081	0.465119	5.67771	1.37e-08	3.44e-06
65	MEblue	ENSG00000257022	NA	AC008250.1	Novel Transcript, lncRNA	1.62316	2.61829	0.727593	3.59857	0.00031997	0.00436675
66	MEblue	ENSG00000253702	105375823	LINC02847	Long Intergenic Non-Protein Coding RNA 2847	1.73432	2.59657	0.517669	5.01589	5.28e-07	4.19e-05
67	MEblue	ENSG00000259144	326627	RANBP20P	RAN Binding Protein 20 Pseudogene	71.2919	2.57361	0.531458	4.84254	1.28e-06	7.81e-05
68	MEblue	ENSG00000169509	54544	CRCT1	Cysteine Rich C-Terminal 1	3.36855	2.56756	0.938232	2.7366	0.00620778	0.0363218
69	MEblue	ENSG00000198251	NA	CYP2A7P2	Cytochrome P450 Family 2 Subfamily A Member 7 Pseudogene 2	1.15022	2.56549	0.801683	3.20013	0.00137367	0.0124532
70	MEblue	ENSG00000225172	NA	AC096631.1	Novel Transcript, lncRNA	0.819579	2.53511	0.864607	2.93209	0.00336687	0.0236437
71	MEblue	ENSG00000168530	4632	MYL1	Myosin Light Chain 1	1.16619	2.49565	0.816291	3.0573	0.00223341	0.0176509
72	MEblue	ENSG00000229032	NA	AL445685.2	40s Ribosomal Protein S26 (RPS26) Pseudogene	0.689785	2.49124	0.852241	2.92316	0.00346498	0.0240961
73	MEblue	ENSG00000109193	6783	SULT1E1	sulfotransferase family 1E member 1	64.4462	2.4871	0.490245	5.07319	3.91e-07	3.32e-05
74	MEblue	ENSG00000255595	101927531	LOC101927531	uncharacterized LOC101927531	2.02513	2.48055	0.859195	2.88707	0.00388849	0.0261012
75	MEblue	ENSG00000143595	89872	AQP10	Aquaporin 10	1.00814	2.47005	0.686898	3.59594	0.00032322	0.0043897
76	MEblue	ENSG00000248844	101928443	LINC02753	Long Intergenic Non-Protein Coding RNA 2753	1.18828	2.46179	0.815617	3.01831	0.00254189	0.0193578
77	MEblue	ENSG00000167494	201288	NOS2P2	Nitric Oxide Synthase 2 Pseudogene 2	0.904542	2.45529	0.713269	3.44231	0.000576766	0.00665133
78	MEblue	ENSG00000266976	102724908	LOC102724908	Uncharacterized LOC102724908	2.10736	2.45107	0.814117	3.01071	0.00260641	0.0197174
79	MEblue	ENSG00000125999	92747	BPIFB1	BPI fold containing family B member 1	147.446	2.45077	0.525602	4.66278	3.12e-06	0.000147751
80	MEblue	ENSG00000231870	729682	KRT17P3	keratin 17 pseudogene 3	39.1104	2.44908	0.4786	5.11718	3.1e-07	2.89e-05
81	MEblue	ENSG00000187893	392459	CXXC1P1	CXXC Finger Protein 1 Pseudogene 1	1.58036	2.44885	0.556369	4.40149	1.08e-05	0.00037709
82	MEblue	ENSG00000249201	101928857	CTD-3080P12.3	uncharacterized LOC101928857	1.73851	2.44356	0.59931	4.0773	4.56e-05	0.00108212
83	MEblue	ENSG00000182333	8513	LIPF	Lipase F, Gastric Type	4.13899	2.43875	0.757611	3.21901	0.00128636	0.0118598
84	MEblue	ENSG00000236172	102800314	MIR7515HG	MIR7515 Host Gene	0.9636	2.43361	0.801666	3.0357	0.0023998	0.0186231
85	MEblue	ENSG00000259997	28312	IGHV1OR16-4	Immunoglobulin Heavy Variable 1/OR16-4 (Pseudogene)	1.30756	2.41275	0.802069	3.00815	0.0026284	0.0198491
86	MEblue	ENSG00000254303	NA	AC037486.1	Novel Transcript, lncRNA	1.06406	2.41195	0.690021	3.49547	0.000473219	0.00577274
87	MEblue	ENSG00000249797	102467224	LINC02147	Long Intergenic Non-Protein Coding RNA 2147	1.83942	2.40993	0.757852	3.17995	0.00147299	0.0131397
88	MEblue	ENSG00000214797	NA	AP002358.1	Novel Transcript, lncRNA	5.43776	2.40933	0.538467	4.47443	7.66e-06	0.000289905
89	MEblue	ENSG00000259882	NA	AC142384.1	Rhophilin, Rho GTPase Binding Protein 2 (RHPN2) Pseudogene	0.907507	2.40377	0.801037	3.00082	0.00269253	0.0201921
90	MEblue	ENSG00000253230	157627	MIR124-1HG	MIR124-1 Host Gene	0.872538	2.40302	0.803435	2.99093	0.00278131	0.0207275
91	MEblue	ENSG00000254743	81342	OR10V3P	Olfactory Receptor Family 10 Subfamily V Member 3 Pseudogene	0.916091	2.40248	0.834337	2.87951	0.0039829	0.026557
92	MEblue	ENSG00000254489	105376609	MPPED2-AS1	MPPED2 antisense RNA 1	9.27209	2.39076	0.645646	3.7029	0.000213152	0.00325458
93	MEblue	ENSG00000254326	28383	IGHV7-27	immunoglobulin heavy variable 7-27 (pseudogene)	10.2651	2.36551	0.477982	4.94894	7.46e-07	5.36e-05
94	MEblue	ENSG00000254519	100507384	LOC100507384	Uncharacterized LOC100507384	0.982257	2.35229	0.675969	3.47988	0.000501632	0.00603271
95	MEblue	ENSG00000204538	170680	PSORS1C2	psoriasis susceptibility 1 candidate 2	142.546	2.3497	0.421615	5.57311	2.5e-08	5.09e-06
96	MEblue	ENSG00000131737	3885	KRT34	keratin 34	12.5829	2.32812	0.576145	4.04086	5.33e-05	0.00120279
97	MEblue	ENSG00000113924	3081	HGD	homogentisate 1,2-dioxygenase	93.6271	2.32722	0.378717	6.14502	8e-10	5.12e-07
98	MEblue	ENSG00000130513	9518	GDF15	growth differentiation factor 15	279.35	2.31759	0.346038	6.69752	2.12e-11	3.45e-08
99	MEblue	ENSG00000154764	7476	WNT7A	Wnt family member 7A	9.83603	2.30743	0.435444	5.29904	1.16e-07	1.46e-05
100	MEblue	ENSG00000147869	9350	CER1	cerberus 1, DAN family BMP antagonist	1.86435	2.30194	0.707354	3.2543	0.00113672	0.0108382
101	MEblue	ENSG00000233535	NA	AC003035.2	Novel Transcript, lncRNA	1.33148	2.29799	0.768338	2.99085	0.00278201	0.0207287
102	MEblue	ENSG00000116745	6121	RPE65	retinoid isomerohydrolase RPE65	16.2465	2.26711	0.520905	4.35225	1.35e-05	0.000448783
103	MEblue	ENSG00000183668	5678	PSG9	pregnancy specific beta-1-glycoprotein 9	2.48827	2.26562	0.656775	3.44961	0.000561393	0.00653809
104	MEblue	ENSG00000205669	641372	ACOT6	acyl-CoA thioesterase 6	3.05327	2.25542	0.511381	4.41044	1.03e-05	0.00036549
105	MEblue	ENSG00000096006	10321	CRISP3	cysteine rich secretory protein 3	114.619	2.245	0.576883	3.8916	9.96e-05	0.00187693
106	MEblue	ENSG00000184502	2520	GAST	gastrin	2.49109	2.24179	0.640737	3.49877	0.000467402	0.00571964
107	MEblue	ENSG00000254207	NA	AC100797.1	Novel Transcript, lncRNA	3.64633	2.21908	0.48258	4.59838	4.26e-06	0.00019079
108	MEblue	ENSG00000182566	339390	CLEC4G	C-type lectin domain family 4 member G	14.2778	2.21761	0.429139	5.16758	2.37e-07	2.4e-05
109	MEblue	ENSG00000255364	105375734	SMILR	Smooth Muscle Induced LncRNA, Enhancer Of Proliferation	4.38589	2.21682	0.497016	4.46026	8.19e-06	0.000305206
110	MEblue	ENSG00000171819	10218	ANGPTL7	angiopoietin like 7	65.355	2.19841	0.610311	3.60212	0.000315636	0.00432883
111	MEblue	ENSG00000233056	90625	ERVH48-1	endogenous retrovirus group 48 member 1	25.5002	2.19802	0.400433	5.48912	4.04e-08	7.29e-06
112	MEblue	ENSG00000250803	100505841	LOC100505841	Zinc Finger Protein 474-Like	1.06501	2.19422	0.660745	3.32083	0.000897513	0.0091485
113	MEblue	ENSG00000145721	167410	LIX1	limb and CNS expressed 1	45.2142	2.1933	0.437264	5.01597	5.28e-07	4.19e-05
114	MEblue	ENSG00000100604	1113	CHGA	chromogranin A	13.2306	2.19177	0.408676	5.36309	8.18e-08	1.18e-05
115	MEblue	ENSG00000278862	NA	AC092724.1	Novel Transcript, lncRNA	1.16345	2.1841	0.720755	3.0303	0.00244313	0.0188554
116	MEblue	ENSG00000163081	151278	CCDC140	CCDC140 Long Non-Coding RNA	3.86113	2.17987	0.608565	3.58199	0.000340991	0.00455195
117	MEblue	ENSG00000263711	400655	LINC02864	long intergenic non-protein coding RNA 2864	15.1987	2.17549	0.733514	2.96585	0.0030185	0.0219031
118	MEblue	ENSG00000280061	NA	AC011504.1	TEC	0.644592	2.1605	0.814304	2.65319	0.00797351	0.0433597
119	MEblue	ENSG00000130595	7140	TNNT3	troponin T3, fast skeletal type	62.0136	2.15087	0.397667	5.40872	6.35e-08	9.88e-06
120	MEblue	ENSG00000124260	4109	MAGEA10	MAGE family member A10	8.0921	2.14418	0.73501	2.91721	0.0035318	0.0243856
121	MEblue	ENSG00000197273	2980	GUCA2A	Guanylate Cyclase Activator 2A	0.849388	2.14353	0.764094	2.80533	0.00502658	0.0312562
122	MEblue	ENSG00000257407	NA	AC009803.1	Novel Transcript, lncRNA	0.961107	2.10009	0.751238	2.7955	0.00518195	0.0319259
123	MEblue	ENSG00000103534	79838	TMC5	transmembrane channel like 5	521.782	2.0943	0.409375	5.11584	3.12e-07	2.9e-05
124	MEblue	ENSG00000233754	NA	AP001628.2	Novel Transcript, lncRNA	1.88057	2.08831	0.578211	3.61167	0.000304232	0.00421833
125	MEblue	ENSG00000231426	100132735	FILNC1	FOXO Induced Long Non-Coding RNA 1	5.56106	2.08435	0.471982	4.41616	1e-05	0.000358478
126	MEblue	ENSG00000253507	NA	AC104257.1	Novel Transcript, lncRNA	1.27585	2.0788	0.634859	3.27443	0.00105876	0.0103212
127	MEblue	ENSG00000163285	2565	GABRG1	Gamma-Aminobutyric Acid Type A Receptor Subunit Gamma1	2.43365	2.07552	0.631835	3.28491	0.00102014	0.0100226
128	MEblue	ENSG00000226320	101928114	LINC01811	Long Intergenic Non-Protein Coding RNA 1811	3.05101	2.07452	0.706642	2.93575	0.00332746	0.0234513
129	MEblue	ENSG00000237290	339442	LINC01343	Long Intergenic Non-Protein Coding RNA 1343	1.10751	2.07243	0.655664	3.16081	0.00157332	0.0137915
130	MEblue	ENSG00000261706	727701	LINC00165	Long Intergenic Non-Protein Coding RNA 165	16.1454	2.05727	0.485314	4.23904	2.24e-05	0.000654572
131	MEblue	ENSG00000143632	58	ACTA1	actin alpha 1, skeletal muscle	495.417	2.05629	0.461284	4.45776	8.28e-06	0.000308194
132	MEblue	ENSG00000250126	NA	AC116563.1	Novel Transcript, lncRNA	1.25314	2.05066	0.569233	3.6025	0.000315168	0.00432622
133	MEblue	ENSG00000248498	389652	ASNSP1	asparagine synthetase pseudogene 1	58.104	2.0441	0.767694	2.66265	0.00775281	0.0424796
134	MEblue	ENSG00000158887	4359	MPZ	myelin protein zero	524.822	2.03609	0.404791	5.02997	4.91e-07	4e-05
135	MEblue	ENSG00000254458	NA	AP001107.3	Novel Transcript, lncRNA	2.76644	2.03497	0.469362	4.3356	1.45e-05	0.000474102
136	MEblue	ENSG00000147573	84675	TRIM55	tripartite motif containing 55	29.3532	2.02545	0.412538	4.90974	9.12e-07	6.18e-05
137	MEblue	ENSG00000229604	106479042	MTATP8P2	MT-ATP8 pseudogene 2	39.4848	2.02206	0.428445	4.71954	2.36e-06	0.000120575
138	MEblue	ENSG00000136574	2626	GATA4	GATA Binding Protein 4	5.92046	2.01568	0.616282	3.27071	0.0010728	0.0104194
139	MEblue	ENSG00000161055	92304	SCGB3A1	secretoglobin family 3A member 1	111.867	2.00909	0.459543	4.37193	1.23e-05	0.000420261
140	MEblue	ENSG00000151962	166863	RBM46	RNA binding motif protein 46	12.1333	2.00219	0.545009	3.67368	0.000239084	0.0035212
141	MEblue	ENSG00000230936	100129276	LOC100129276	RNA exonuclease 1 homolog	2.21977	2.00124	0.733114	2.72979	0.00633754	0.0368273
142	MEblue	ENSG00000254054	NA	AC087273.2	Novel Transcript, lncRNA	3.89907	1.99774	0.405324	4.92874	8.28e-07	5.79e-05
143	MEblue	ENSG00000223863	105374774	LINC01805	long intergenic non-protein coding RNA 1805	2.17403	1.99649	0.731165	2.73057	0.00632257	0.0367625
144	MEblue	ENSG00000260239	105374895	LINC02533	Long Intergenic Non-Protein Coding RNA 2533	1.67721	1.99415	0.558249	3.57216	0.000354053	0.00466417
145	MEblue	ENSG00000163145	114905	C1QTNF7	C1q and TNF related 7	74.5659	1.99188	0.378308	5.26522	1.4e-07	1.67e-05
146	MEblue	ENSG00000249464	285419	LINC01091	long intergenic non-protein coding RNA 1091	21.937	1.98042	0.313204	6.32308	2.56e-10	2.28e-07
147	MEblue	ENSG00000139344	144193	AMDHD1	amidohydrolase domain containing 1	51.8305	1.97901	0.33991	5.82216	5.81e-09	2.03e-06
148	MEblue	ENSG00000268297	440508	CLEC4GP1	C-Type Lectin Domain Family 4 Member G Pseudogene 1	2.69567	1.97609	0.480605	4.11168	3.93e-05	0.000978171
149	MEblue	ENSG00000234722	103724390	LINC01287	long intergenic non-protein coding RNA 1287	12.2742	1.97217	0.522489	3.77457	0.000160287	0.00267873
150	MEblue	ENSG00000233338	349408	TLR8-AS1	TLR8 antisense RNA 1	7.10417	1.97102	0.460181	4.28314	1.84e-05	0.000566937
151	MEblue	ENSG00000205549	100129385	C9orf92	Chromosome 9 Open Reading Frame 92	2.3926	1.96519	0.493365	3.98324	6.8e-05	0.00143196
152	MEblue	ENSG00000226539	646696	MLXP1	MLX Pseudogene 1	3.00314	1.96511	0.492333	3.99142	6.57e-05	0.00139445
153	MEblue	ENSG00000254350	NA	AC091979.1	Novel Transcript, lncRNA	1.40909	1.96363	0.512927	3.82829	0.000129036	0.00227519
154	MEblue	ENSG00000259664	101927286	LINC02254	long intergenic non-protein coding RNA 2254	1.02488	1.95668	0.663106	2.95077	0.00316982	0.022637
155	MEblue	ENSG00000240427	100271114	RPS26P34	Ribosomal Protein S26 Pseudogene 34	1.89019	1.95178	0.733706	2.66016	0.00781024	0.0427289
156	MEblue	ENSG00000078579	26281	FGF20	fibroblast growth factor 20	3.32304	1.94384	0.472467	4.11424	3.88e-05	0.000970487
157	MEblue	ENSG00000205786	100128682	LINC01531	Long Intergenic Non-Protein Coding RNA 1531	1.92036	1.93855	0.465715	4.16252	3.15e-05	0.00083529
158	MEblue	ENSG00000224260	NA	AL023754.1	Novel Transcript, lncRNA	0.943118	1.93386	0.660529	2.92774	0.0034143	0.0238696
159	MEblue	ENSG00000113209	26167	PCDHB5	protocadherin beta 5	128.724	1.92994	0.329792	5.852	4.86e-09	1.81e-06
160	MEblue	ENSG00000156959	375323	LHFPL4	LHFPL tetraspan subfamily member 4	7.29956	1.9299	0.444301	4.34367	1.4e-05	0.00046177
161	MEblue	ENSG00000170454	9119	KRT75	keratin 75	162.236	1.92864	0.464219	4.15459	3.26e-05	0.000857417
162	MEblue	ENSG00000229274	105375009	LINC02829	Long Intergenic Non-Protein Coding RNA 2829	1.71383	1.92612	0.43774	4.40015	1.08e-05	0.000378741
163	MEblue	ENSG00000104760	2267	FGL1	fibrinogen like 1	12.4411	1.91904	0.46792	4.10122	4.11e-05	0.00100866
164	MEblue	ENSG00000205277	10071	MUC12	mucin 12, cell surface associated	29.0842	1.9099	0.304791	6.26625	3.7e-10	2.89e-07
165	MEblue	ENSG00000137558	51050	PI15	peptidase inhibitor 15	3369.91	1.90537	0.416721	4.57229	4.82e-06	0.000207632
166	MEblue	ENSG00000277526	101927815	LOC101927815	uncharacterized LOC101927815	15.94	1.90161	0.470278	4.04359	5.26e-05	0.00119233
167	MEblue	ENSG00000240103	NA	AC132825.1	Mitochondrially Encoded Cytochrome C Oxidase I (MT-CO1) Pseudogene	5.01478	1.90039	0.539065	3.52534	0.000422947	0.00532404
168	MEblue	ENSG00000168619	8749	ADAM18	ADAM Metallopeptidase Domain 18	0.77008	1.8933	0.695256	2.72317	0.00646578	0.0373108
169	MEblue	ENSG00000269446	NA	AC006967.3	Novel Transcript, lncRNA	0.90747	1.88947	0.553085	3.41623	0.000634953	0.00711486
170	MEblue	ENSG00000230528	339256	NOS2P3	Nitric Oxide Synthase 2 Pseudogene 3	5.43358	1.88669	0.497594	3.79163	0.000149664	0.00255252
171	MEblue	ENSG00000223811	NA	AL589684.1	Novel Transcript, lncRNA	1.013	1.88498	0.661954	2.8476	0.00440499	0.0284631
172	MEblue	ENSG00000158786	64600	PLA2G2F	Phospholipase A2 Group IIF	9.95829	1.87898	0.689976	2.72325	0.00646423	0.0373083
173	MEblue	ENSG00000230628	NA	AL160408.3	Novel Transcript, lncRNA	6.76638	1.87299	0.449399	4.16776	3.08e-05	0.000821541
174	MEblue	ENSG00000249173	100506229	LINC01093	Long Intergenic Non-Protein Coding RNA 1093	2.06501	1.85855	0.461073	4.03094	5.56e-05	0.00122986
175	MEblue	ENSG00000218357	101927722	LINC01644	Long Intergenic Non-Protein Coding RNA 1644	3.91256	1.85714	0.647888	2.86646	0.00415095	0.0272955
176	MEblue	ENSG00000123843	725	C4BPB	complement component 4 binding protein beta	56.2698	1.85355	0.435786	4.25334	2.11e-05	0.000624819
177	MEblue	ENSG00000224963	105373381	ECMXP	Extracellular Matrix Protein X-Linked, Pseudogene	3.21203	1.85211	0.372042	4.97823	6.42e-07	4.83e-05
178	MEblue	ENSG00000236154	NA	AL450311.2	Novel Transcript, lncRNA	1.08446	1.84718	0.454518	4.06406	4.82e-05	0.00112588
179	MEblue	ENSG00000243838	646085	PSMC1P7	Proteasome 26S Subunit, ATPase 1 Pseudogene 7	1.98808	1.84559	0.57344	3.21845	0.00128883	0.0118714
180	MEblue	ENSG00000124092	140690	CTCFL	CCCTC-binding factor like	3.43783	1.84522	0.475027	3.88445	0.00010256	0.00191829
181	MEblue	ENSG00000234880	727699	LINC00163	long intergenic non-protein coding RNA 163	11.065	1.84331	0.405687	4.54369	5.53e-06	0.000227185
182	MEblue	ENSG00000275410	6928	HNF1B	HNF1 homeobox B	3.41387	1.84206	0.377995	4.87323	1.1e-06	7.01e-05
183	MEblue	ENSG00000224807	100288711	DUX4L9	double homeobox 4 like 9 (pseudogene)	7.177	1.83523	0.575465	3.18912	0.00142706	0.0128007
184	MEblue	ENSG00000185069	51350	KRT76	Keratin 76	0.727717	1.8338	0.659869	2.77904	0.00545201	0.0331661
185	MEblue	ENSG00000170279	202865	C7orf33	chromosome 7 open reading frame 33	1.50953	1.83369	0.630806	2.90691	0.00365024	0.0249564
186	MEblue	ENSG00000124812	167	CRISP1	Cysteine Rich Secretory Protein 1	0.936802	1.82729	0.693212	2.63598	0.00838953	0.0448399
187	MEblue	ENSG00000278971	NA	AC091305.1	TEC	1.24304	1.82016	0.556398	3.27132	0.00107046	0.0104019
188	MEblue	ENSG00000204539	1041	CDSN	corneodesmosin	22.4742	1.80822	0.539305	3.35286	0.000799809	0.00843935
189	MEblue	ENSG00000199161	406913	MIR126	MicroRNA 126	1.41487	1.80805	0.501828	3.60292	0.000314659	0.00432303
190	MEblue	ENSG00000180532	201516	ZSCAN4	Zinc Finger And SCAN Domain Containing 4	2.9799	1.80259	0.57304	3.14566	0.00165711	0.0143225
191	MEblue	ENSG00000178081	89837	ULK4P3	ULK4 Pseudogene 3	0.915595	1.80062	0.578193	3.11422	0.0018443	0.0154243
192	MEblue	ENSG00000237897	NA	AL512844.2	Matrin 3 (MATR3) Pseudogene	1.30585	1.79522	0.648793	2.76701	0.00565723	0.0340488
193	MEblue	ENSG00000256654	NA	AC005906.2	Novel Transcript, Sense Overlapping KCNA1	1.7891	1.79314	0.689011	2.60248	0.00925526	0.0480381
194	MEblue	ENSG00000236921	NA	AL157937.1	Novel Transcript, lncRNA	2.71583	1.79155	0.622279	2.87901	0.00398926	0.0265834
195	MEblue	ENSG00000147588	5375	PMP2	peripheral myelin protein 2	8.14939	1.7893	0.685653	2.60963	0.00906401	0.04735
196	MEblue	ENSG00000095917	23430	TPSD1	tryptase delta 1	22.1862	1.78742	0.482837	3.70191	0.000213981	0.00326215
197	MEblue	ENSG00000269540	NA	AC010624.4	Novel Zinc Finger Protein Pseudogene	1.52945	1.78316	0.55586	3.20793	0.00133693	0.0122055
198	MEblue	ENSG00000260518	653557	BMS1P8	BMS1 Pseudogene 8	1.88086	1.77796	0.547955	3.24473	0.00117563	0.0111035
199	MEblue	ENSG00000272727	105377466	LINC02266	long intergenic non-protein coding RNA 2266	1.48234	1.77596	0.522282	3.40039	0.000672893	0.00743049
200	MEblue	ENSG00000248771	100505989	SMIM31	Small Integral Membrane Protein 31	3.70337	1.76953	0.657656	2.69066	0.00713109	0.0400565
201	MEblue	ENSG00000177551	4808	NHLH2	Nescient Helix-Loop-Helix 2	2.91495	1.76641	0.463111	3.81422	0.000136616	0.00237985
202	MEblue	ENSG00000269635	NA	AC004257.1	Novel Transcript, lncRNA	1.07653	1.76024	0.545956	3.22413	0.00126355	0.011714
203	MEblue	ENSG00000163285	219793	TBATA	Thymus, Brain And Testes Associated	2.75661	1.75827	0.547234	3.21302	0.00131348	0.0120302
204	MEblue	ENSG00000113196	9421	HAND1	heart and neural crest derivatives expressed 1	1.01388	1.75645	0.581366	3.02124	0.00251739	0.0192527
205	MEblue	ENSG00000149451	80332	ADAM33	ADAM metallopeptidase domain 33	160.046	1.75539	0.312492	5.61738	1.94e-08	4.37e-06
206	MEblue	ENSG00000277586	4747	NEFL	neurofilament light	44.3853	1.75393	0.517794	3.38732	0.000705793	0.00767106
207	MEblue	ENSG00000233633	105373352	LOC105373352	uncharacterized LOC105373352	8.17163	1.75044	0.611199	2.86395	0.00418393	0.0274569
208	MEblue	ENSG00000279017	NA	AC098476.1	TEC	3.5382	1.74872	0.464985	3.76081	0.000169364	0.00278751
209	MEblue	ENSG00000274719	NA	AC012653.2	Novel Transcript, Sense Intronic To ALDH1A2	0.904666	1.74808	0.662478	2.63869	0.00832264	0.0445833
210	MEblue	ENSG00000261701	3250	HPR	Haptoglobin-Related Protein	4.85281	1.74612	0.600908	2.9058	0.00366311	0.0250223
211	MEblue	ENSG00000179083	286499	FAM133A	family with sequence similarity 133 member A	57.8462	1.74141	0.516146	3.37387	0.000741196	0.00797377
212	MEblue	ENSG00000233746	200261	LINC00656	Long Intergenic Non-Protein Coding RNA 656	1.19052	1.73715	0.423946	4.09758	4.17e-05	0.00101702
213	MEblue	ENSG00000259907	NA	AC004817.2	Novel Transcript, lncRNA	1.05542	1.73567	0.514051	3.37646	0.000734255	0.00791577
214	MEblue	ENSG00000235272	353267	RAMACL	RNA Guanine-7 Methyltransferase Activating Subunit Like (Pseudogene)	6.85353	1.73551	0.38066	4.55922	5.13e-06	0.000216418
215	MEblue	ENSG00000164530	221476	PI16	peptidase inhibitor 16	224.968	1.7334	0.396796	4.3685	1.25e-05	0.000422854
216	MEblue	ENSG00000254991	NA	AC124276.1	Novel Transcript, lncRNA	2.85398	1.72962	0.50182	3.44669	0.000567509	0.006576
217	MEblue	ENSG00000082929	10141	LINC01587	long intergenic non-protein coding RNA 1587	29.8612	1.72672	0.517039	3.33962	0.000838921	0.00872251
218	MEblue	ENSG00000177468	167826	OLIG3	Oligodendrocyte Transcription Factor 3	1.4839	1.72448	0.656825	2.62549	0.00865253	0.0458352
219	MEblue	ENSG00000163817	54716	SLC6A20	solute carrier family 6 member 20	99.204	1.72089	0.354319	4.85688	1.19e-06	7.44e-05
220	MEblue	ENSG00000274310	NA	AC091076.1	SRY (Sex Determining Region Y)-Box 17 (SOX17) Pseudogene	0.892207	1.72021	0.581512	2.95817	0.0030947	0.0222605
221	MEblue	ENSG00000250048	102467077	LINC00603	Long Intergenic Non-Protein Coding RNA 603	0.927693	1.71687	0.647454	2.65173	0.00800802	0.0434821
222	MEblue	ENSG00000254486	105376554	LINC02547	Long Intergenic Non-Protein Coding RNA 2547	1.21017	1.71628	0.53257	3.22264	0.00127013	0.0117501
223	MEblue	ENSG00000171794	8433	UTF1	Undifferentiated Embryonic Cell Transcription Factor 1	1.11967	1.71151	0.560396	3.05411	0.00225728	0.0177856
224	MEblue	ENSG00000265916	NA	AC015818.6	Novel Pseudogene	0.856361	1.71036	0.527033	3.24526	0.00117344	0.0110936
225	MEblue	ENSG00000251144	NA	AC113346.1	Novel Transcript, lncRNA	6.52141	1.70644	0.430349	3.96525	7.33e-05	0.00150491
226	MEblue	ENSG00000150276	121981	PPIAP26	peptidylprolyl isomerase A pseudogene 26	2.10256	1.70488	0.435766	3.91238	9.14e-05	0.0017626
227	MEblue	ENSG00000256508	101928200	MRGPRF-AS1	MRGPRF Antisense RNA 1	1.29818	1.70268	0.471265	3.613	0.000302673	0.00420268
228	MEblue	ENSG00000261156	101927239	LINC01989	Long Intergenic Non-Protein Coding RNA 1989	0.959028	1.7016	0.646929	2.63027	0.00853175	0.0453614
229	MEblue	ENSG00000277435	NA	AC138649.2	Zinc Finger, FYVE Domain Containing 9 (ZFYVE9) Pseudogene	1.82803	1.69425	0.337749	5.01631	5.27e-07	4.19e-05
230	MEblue	ENSG00000231156	NA	AC093702.1	Novel Transcript, lncRNA	4.9477	1.69404	0.502397	3.37191	0.000746494	0.00802414
231	MEblue	ENSG00000106689	9355	LHX2	LIM homeobox 2	129.529	1.69237	0.396498	4.26831	1.97e-05	0.000596123
232	MEblue	ENSG00000224594	389655	RPL29P19	Ribosomal Protein L29 Pseudogene 19	36.933	1.69073	0.303565	5.56959	2.55e-08	5.14e-06
233	MEblue	ENSG00000234147	NA	AL035446.1	Novel Transcript, lncRNA	11.0127	1.69065	0.344025	4.91431	8.91e-07	6.08e-05
234	MEblue	ENSG00000258545	101928969	RHOXF1-AS1	RHOXF1 antisense RNA 1	211.464	1.68447	0.403837	4.17116	3.03e-05	0.000813283
235	MEblue	ENSG00000186442	3850	KRT3	keratin 3	9.00483	1.68312	0.447321	3.76266	0.000168118	0.00277871
236	MEblue	ENSG00000259225	101928227	LINC02345	long intergenic non-protein coding RNA 2345	52.4738	1.68076	0.27104	6.20114	5.61e-10	3.78e-07
237	MEblue	ENSG00000162840	4503	MT2P1	Metallothionein 2 Pseudogene 1	19.0861	1.66733	0.329991	5.05266	4.36e-07	3.62e-05
238	MEblue	ENSG00000272789	NA	AC010976.2	Novel Transcript, Antisense To MYO7B	13.2649	1.66691	0.384401	4.33638	1.45e-05	0.000473554
239	MEblue	ENSG00000117598	163404	PLPPR5	phospholipid phosphatase related 5	8.83071	1.66469	0.390877	4.25886	2.05e-05	0.000615596
240	MEblue	ENSG00000227579	NA	AL122019.1	Novel Transcript, lncRNA	1.60201	1.66403	0.609049	2.73218	0.00629176	0.0366441
241	MEblue	ENSG00000151418	127124	ATP6V1G3	ATPase H+ Transporting V1 Subunit G3	0.569054	1.6635	0.62791	2.64926	0.00806685	0.0437044
242	MEblue	ENSG00000227877	100507027	MRLN	myoregulin	2.5735	1.66281	0.57722	2.88073	0.0039676	0.0265047
243	MEblue	ENSG00000146039	10050	SLC17A4	Solute Carrier Family 17 Member 4	0.899186	1.65624	0.616363	2.68712	0.00720715	0.0403431
244	MEblue	ENSG00000213316	4056	LTC4S	Leukotriene C4 Synthase	1.45128	1.65473	0.470487	3.51706	0.000436355	0.00543172
245	MEblue	ENSG00000261292	NA	AC110491.1	Novel Transcript, lncRNA	1.39816	1.65052	0.510561	3.23275	0.00122604	0.011488
246	MEblue	ENSG00000249937	646241	LINC02223	Long Intergenic Non-Protein Coding RNA 2223	1.06507	1.65014	0.528504	3.12229	0.00179449	0.0151504
247	MEblue	ENSG00000147614	245972	ATP6V0D2	ATPase H+ transporting V0 subunit d2	102.396	1.64874	0.316219	5.21392	1.85e-07	2.01e-05
248	MEblue	ENSG00000237643	NA	AL365226.2	Novel Transcript, lncRNA	0.838307	1.64647	0.513437	3.20677	0.00134236	0.0122432
249	MEblue	ENSG00000237136	646603	C4orf51	chromosome 4 open reading frame 51	24.7986	1.64489	0.545492	3.01543	0.00256611	0.0194728
250	MEblue	ENSG00000122852	653509	SFTPA1	surfactant protein A1	3.34171	1.64421	0.61677	2.66583	0.00767975	0.0421803
251	MEblue	ENSG00000171872	128209	KLF17	Kruppel like factor 17	14.4864	1.64377	0.422558	3.89003	0.00010023	0.00188374
252	MEblue	ENSG00000259590	105371018	LINC02244	Long Intergenic Non-Protein Coding RNA 2244	3.96333	1.63902	0.4095	4.0025	6.27e-05	0.00134411
253	MEblue	ENSG00000184956	4588	MUC6	mucin 6, oligomeric mucus/gel-forming	118.627	1.63737	0.500943	3.26857	0.00108093	0.0104828
254	MEblue	ENSG00000166183	374569	ASPG	asparaginase	68.8264	1.63278	0.45165	3.61514	0.000300184	0.00418287
255	MEblue	ENSG00000234835	100418843	PHBP13	Prohibitin Pseudogene 13	0.772057	1.62871	0.566361	2.87575	0.00403063	0.0267702
256	MEblue	ENSG00000197766	1675	CFD	complement factor D	597.001	1.62622	0.305575	5.32183	1.03e-07	1.35e-05
257	MEblue	ENSG00000211668	28816	IGLV2-11	immunoglobulin lambda variable 2-11	3482.29	1.6198	0.435178	3.72217	0.000197518	0.00308829
258	MEblue	ENSG00000257501	643711	PAFAH1B2P2	PAFAH1B2 pseudogene 2	0.978877	1.61906	0.547626	2.95651	0.00311147	0.0223382
259	MEblue	ENSG00000188293	374918	IGFL1	IGF like family member 1	63.4558	1.61901	0.468182	3.45808	0.000544034	0.00639526
260	MEblue	ENSG00000105398	6822	SULT2A1	sulfotransferase family 2A member 1	0.810463	1.61769	0.616308	2.62481	0.00866983	0.045877
261	MEblue	ENSG00000257114	105369739	LINC02450	long intergenic non-protein coding RNA 2450	11.091	1.61435	0.41279	3.91084	9.2e-05	0.00177124
262	MEblue	ENSG00000205076	3963	LGALS7	galectin 7	9.24468	1.60294	0.619913	2.58576	0.00971653	0.0497014
263	MEblue	ENSG00000258754	105369203	LOC105369203	uncharacterized LOC105369203	23.4845	1.60038	0.493418	3.24345	0.0011809	0.0111443
264	MEblue	ENSG00000254041	NA	AC021546.1	Novel Transcript, lncRNA	1.3496	1.59881	0.489987	3.26298	0.00110249	0.010639
265	MEblue	ENSG00000223962	23667	UBBP3	Ubiquitin B Pseudogene 3	1.03522	1.59774	0.595829	2.68154	0.00732848	0.0407565
266	MEblue	ENSG00000228536	102723886	LYPLAL1-AS1	LYPLAL1 Antisense RNA 1	17.7825	1.59308	0.373424	4.26613	1.99e-05	0.000600095
267	MEblue	ENSG00000175728	283171	LINC02873	Long Intergenic Non-Protein Coding RNA 2873	1.02625	1.59239	0.607182	2.62258	0.00872657	0.0461086
268	MEblue	ENSG00000151790	6999	TDO2	tryptophan 2,3-dioxygenase	581.814	1.59216	0.296011	5.37871	7.5e-08	1.12e-05
269	MEblue	ENSG00000167644	64073	C19orf33	chromosome 19 open reading frame 33	309.854	1.59088	0.389604	4.08333	4.44e-05	0.00105769
270	MEblue	ENSG00000160808	4634	MYL3	myosin light chain 3	16.4361	1.58736	0.2933	5.41205	6.23e-08	9.78e-06
271	MEblue	ENSG00000040731	1008	CDH10	Cadherin 10	1.15349	1.58481	0.582303	2.72163	0.00649609	0.0374589
272	MEblue	ENSG00000229444	101929592	ST3GAL3-AS1	ST3GAL3 Antisense RNA 1	3.76887	1.58478	0.511807	3.09645	0.00195855	0.0160635
273	MEblue	ENSG00000224565	102723442	LINC01754	Long Intergenic Non-Protein Coding RNA 1754	4.71301	1.58183	0.485938	3.25521	0.00113307	0.0108193
274	MEblue	ENSG00000254366	NA	AC062004.1	Novel Transcript, lncRNA	4.93539	1.57705	0.470347	3.35295	0.000799551	0.00843891
275	MEblue	ENSG00000204687	116511	MAS1L	MAS1 Proto-Oncogene Like, G Protein-Coupled Receptor	1.30094	1.5675	0.517278	3.03028	0.00244325	0.0188554
276	MEblue	ENSG00000183434	51270	TFDP3	transcription factor Dp family member 3	15.5132	1.56698	0.427708	3.66366	0.000248634	0.00361417
277	MEblue	ENSG00000237547	28480	IGHJ2P	Immunoglobulin Heavy Joining 2P (Pseudogene)	1.40498	1.56524	0.548616	2.85307	0.0043299	0.028114
278	MEblue	ENSG00000122375	94233	OPN4	opsin 4	5.05454	1.56519	0.443189	3.53165	0.000412971	0.00523556
279	MEblue	ENSG00000256596	NA	AC026358.1	Novel Transcript, lncRNA	8.95788	1.56121	0.386639	4.03789	5.39e-05	0.00121393
280	MEblue	ENSG00000249601	100507267	LINC01187	Long Intergenic Non-Protein Coding RNA 1187	0.639977	1.55977	0.536884	2.90523	0.00366988	0.0250468
281	MEblue	ENSG00000163395	91156	IGFN1	immunoglobulin like and fibronectin type III domain containing 1	17.5163	1.55948	0.392051	3.97774	6.96e-05	0.00145214
282	MEblue	ENSG00000080618	1361	CPB2	carboxypeptidase B2	6.14509	1.55944	0.408612	3.81644	0.000135391	0.00236377
283	MEblue	ENSG00000249500	101928151	LINC01179	Long Intergenic Non-Protein Coding RNA 1179	1.53431	1.5587	0.586455	2.65784	0.00786429	0.0429404
284	MEblue	ENSG00000187268	171484	FAM9C	family with sequence similarity 9 member C	2.90626	1.55826	0.488765	3.18815	0.00143184	0.0128317
285	MEblue	ENSG00000148942	159963	SLC5A12	solute carrier family 5 member 12	13.7336	1.55681	0.466193	3.33941	0.000839576	0.00872509
286	MEblue	ENSG00000112280	1297	COL9A1	collagen type IX alpha 1 chain	265.143	1.55554	0.568001	2.73862	0.00616979	0.0361482
287	MEblue	ENSG00000167332	81285	OR51E2	olfactory receptor family 51 subfamily E member 2	28.1866	1.55457	0.331065	4.69566	2.66e-06	0.000130773
288	MEblue	ENSG00000228834	NA	AL445189.2	ATP Synthase Membrane Subunit F Pseudogene 2	13.5569	1.5542	0.394233	3.94234	8.07e-05	0.0016024
289	MEblue	ENSG00000140522	6017	RLBP1	retinaldehyde binding protein 1	72.0312	1.5538	0.498031	3.1199	0.00180915	0.015238
290	MEblue	ENSG00000160951	5731	PTGER1	prostaglandin E receptor 1	11.6646	1.55052	0.364848	4.24978	2.14e-05	0.000632446
291	MEblue	ENSG00000260907	NA	AC015818.2	Novel Transcript, lncRNA	2.56262	1.54942	0.475316	3.25976	0.00111505	0.0107312
292	MEblue	ENSG00000180660	4081	MAB21L1	mab-21 like 1	34.2308	1.54625	0.294737	5.24621	1.55e-07	1.78e-05
293	MEblue	ENSG00000226532	NA	AL022718.1	Pseudogene Similar To Part Of Ribosomal Protein, Large, P1 (RPLP1)	1.25214	1.53959	0.480187	3.20623	0.00134484	0.0122573
294	MEblue	ENSG00000188674	389073	C2orf80	Chromosome 2 Open Reading Frame 80	1.00424	1.53917	0.469729	3.27671	0.00105022	0.0102512
295	MEblue	ENSG00000267353	NA	AC020928.3	Novel Transcript, lncRNA	5.31244	1.53909	0.429071	3.58702	0.000334476	0.00449598
296	MEblue	ENSG00000270641	9383	TSIX	TSIX transcript, XIST antisense RNA	26.0105	1.53522	0.344915	4.45101	8.55e-06	0.000315039
297	MEblue	ENSG00000274993	NA	AC254629.1	Novel Transcript, lncRNA	1.35176	1.5313	0.482598	3.17304	0.00150852	0.0133687
298	MEblue	ENSG00000213931	3046	HBE1	hemoglobin subunit epsilon 1	2.73057	1.52817	0.590689	2.5871	0.00967879	0.0495648
299	MEblue	ENSG00000170323	2167	FABP4	fatty acid binding protein 4	2384.12	1.52681	0.480958	3.17452	0.00150086	0.0133128
300	MEblue	ENSG00000232021	641518	LEF1-AS1	LEF1 antisense RNA 1	24.1918	1.51784	0.275369	5.51201	3.55e-08	6.62e-06
301	MEblue	ENSG00000064205	8839	CCN5	cellular communication network factor 5	820.416	1.51568	0.293664	5.16127	2.45e-07	2.46e-05
302	MEblue	ENSG00000230695	NA	AC012462.3	Novel Transcript, lncRNA	1.22515	1.5156	0.529782	2.8608	0.0042257	0.0276594
303	MEblue	ENSG00000261097	100861554	LINC00563	long intergenic non-protein coding RNA 563	3.76811	1.51313	0.379029	3.99211	6.55e-05	0.0013914
304	MEblue	ENSG00000167779	3489	IGFBP6	insulin like growth factor binding protein 6	501.861	1.51289	0.287533	5.26163	1.43e-07	1.68e-05
305	MEblue	ENSG00000243810	101929575	CFAP61-AS1	CFAP61 Antisense RNA 1	4.03568	1.51269	0.404075	3.74358	0.000181416	0.00291346
306	MEblue	ENSG00000237061	NA	AC100823.1	Novel Transcript, lncRNA	5.22141	1.51177	0.530912	2.84749	0.00440656	0.0284685
307	MEblue	ENSG00000104899	268	AMH	anti-Mullerian hormone	112.832	1.51174	0.381694	3.9606	7.48e-05	0.00152742
308	MEblue	ENSG00000224413	NA	AP001476.1	Novel Transcript, lncRNA	3.89679	1.50333	0.299319	5.02249	5.1e-07	4.12e-05
309	MEblue	ENSG00000271569	28865	IGKV1OR2-6	Immunoglobulin Kappa Variable 1/OR2-6 (Pseudogene)	40.2819	1.50327	0.487684	3.08246	0.00205296	0.0166388
310	MEblue	ENSG00000236536	NA	AC003986.3	Novel Transcript, lncRNA	2.38714	1.50309	0.455495	3.29991	0.000967148	0.00964507
311	MEblue	ENSG00000248869	5377441	LINC02511	Long Intergenic Non-Protein Coding RNA 2511	3.81168	1.5023	0.493011	3.0472	0.00230983	0.0180876
312	MEblue	ENSG00000257849	NA	AC012038.2	Novel Transcript, lncRNA	2.58236	1.50174	0.565983	2.65333	0.00797027	0.0433494
313	MEblue	ENSG00000241159	106480964	RN7SL160P	RNA, 7SL, Cytoplasmic 160, Pseudogene	0.915047	1.50008	0.575393	2.60705	0.00913256	0.0475911
314	MEblue	ENSG00000213065	100422263	LOC100422263	serine palmitoyltransferase long chain base subunit 2 pseudogene	5.42135	-1.51154	0.483757	-3.12458	0.00178062	0.0150691
315	MEblue	ENSG00000129221	23746	AIPL1	aryl hydrocarbon receptor interacting protein like 1	4.14005	-1.51272	0.508765	-2.97332	0.00294601	0.0215399
316	MEblue	ENSG00000136155	8796	SCEL	sciellin	326.238	-1.51807	0.521016	-2.91367	0.00357212	0.0245669
317	MEblue	ENSG00000181355	266553	OFCC1	Orofacial Cleft 1 Candidate 1	35.1876	-1.52213	0.568184	-2.67893	0.00738573	0.0409802
318	MEblue	ENSG00000180777	374860	ANKRD30B	ankyrin repeat domain 30B	12.1789	-1.53007	0.465652	-3.28587	0.00101667	0.0100062
319	MEblue	ENSG00000170788	143241	DYDC1	DPY30 domain containing 1	3.056	-1.53081	0.544271	-2.81259	0.00491439	0.0307724
320	MEblue	ENSG00000211951	28455	IGHV2-26	immunoglobulin heavy variable 2-26	543.845	-1.53171	0.492519	-3.10995	0.0018712	0.0155859
321	MEblue	ENSG00000235840	NA	AC012363.2	Novel Transcript, lncRNA	5.51114	-1.5407	0.45318	-3.39976	0.000674452	0.00743978
322	MEblue	ENSG00000241204	100271077	RPS18P11	Ribosomal Protein S18 Pseudogene 11	1.0179	-1.54079	0.464652	-3.31601	0.000913113	0.00924781
323	MEblue	ENSG00000250961	NA	AC025470.2	Novel Transcript, Antisense To ACTBL2	15.8312	-1.55425	0.509962	-3.04777	0.00230545	0.0180668
324	MEblue	ENSG00000185313	6336	SCN10A	sodium voltage-gated channel alpha subunit 10	2.0636	-1.56065	0.576246	-2.7083	0.00676287	0.0385647
325	MEblue	ENSG00000114200	590	BCHE	butyrylcholinesterase	112.156	-1.57166	0.401356	-3.91587	9.01e-05	0.0017467
326	MEblue	ENSG00000237928	100996570	NFIA-AS2	NFIA antisense RNA 2	40.8551	-1.57983	0.364021	-4.33995	1.43e-05	0.000467161
327	MEblue	ENSG00000236279	154790	CLEC2L	C-type lectin domain family 2 member L	100.662	-1.58057	0.506878	-3.11824	0.00181931	0.0152775
328	MEblue	ENSG00000269345	100312830	VN1R85P	Vomeronasal 1 Receptor 85 Pseudogene	3.74527	-1.58628	0.608275	-2.60784	0.00911168	0.0475265
329	MEblue	ENSG00000152208	2895	GRID2	glutamate ionotropic receptor delta type subunit 2	6.85571	-1.59406	0.569266	-2.80021	0.00510695	0.0315834
330	MEblue	ENSG00000206249	NA	AL359555.1	Novel Transcript, lncRNA	9.43068	-1.59495	0.386422	-4.12749	3.67e-05	0.000936699
331	MEblue	ENSG00000229921	100505879	KIF25-AS1	KIF25 antisense RNA 1	25.3119	-1.59736	0.606813	-2.63237	0.00847909	0.0451613
332	MEblue	ENSG00000147246	3358	HTR2C	5-Hydroxytryptamine Receptor 2C	5.65397	-1.61884	0.543161	-2.9804	0.0028787	0.0212049
333	MEblue	ENSG00000214128	155006	TMEM213	transmembrane protein 213	555.759	-1.63928	0.484476	-3.38361	0.000715392	0.00775812
334	MEblue	ENSG00000160182	7031	TFF1	trefoil factor 1	22.8447	-1.66513	0.541308	-3.07613	0.0020971	0.0168914
335	MEblue	ENSG00000105929	50617	ATP6V0A4	ATPase H+ transporting V0 subunit a4	768.96	-1.66969	0.362186	-4.61005	4.03e-06	0.000182058
336	MEblue	ENSG00000166415	256764	WDR72	WD repeat domain 72	86.9605	-1.67126	0.57934	-2.88477	0.00391706	0.0262613
337	MEblue	ENSG00000124440	64344	HIF3A	hypoxia inducible factor 3 subunit alpha	167.556	-1.67411	0.350816	-4.77204	1.82e-06	9.83e-05
338	MEblue	ENSG00000225308	340274	ASS1P11	Argininosuccinate Synthetase 1 Pseudogene 11	6.62618	-1.67937	0.479324	-3.50363	0.000458961	0.00565174
339	MEblue	ENSG00000261458	NA	AC009132.1	WD Repeat Domain 59 (WDR59) Pseudogene	1.5164	-1.68101	0.554187	-3.0333	0.00241894	0.0187205
340	MEblue	ENSG00000099617	1943	EFNA2	ephrin A2	10.1015	-1.70314	0.545829	-3.12028	0.00180676	0.015231
341	MEblue	ENSG00000198914	5455	POU3F3	POU class 3 homeobox 3	32.6225	-1.70816	0.539254	-3.16763	0.00153685	0.0135551
342	MEblue	ENSG00000130433	59285	CACNG6	Calcium Voltage-Gated Channel Auxiliary Subunit Gamma 6	6.01242	-1.71042	0.465036	-3.67803	0.000235042	0.00348003
343	MEblue	ENSG00000105605	59284	CACNG7	calcium voltage-gated channel auxiliary subunit gamma 7	1.47621	-1.72042	0.656672	-2.6199	0.00879555	0.0463415
344	MEblue	ENSG00000254126	927	CD8B2	CD8b2 molecule	22.715	-1.73028	0.449195	-3.85196	0.000117175	0.0021157
345	MEblue	ENSG00000233084	653789	RPL23AP25	ribosomal protein L23a pseudogene 25	5.37267	-1.7346	0.371981	-4.66314	3.11e-06	0.00014767
346	MEblue	ENSG00000101425	671	BPI	bactericidal permeability increasing protein	513.332	-1.73665	0.405347	-4.28434	1.83e-05	0.0005645
347	MEblue	ENSG00000249815	102724392	AC004704.1	Novel Transcript, lncRNA	5.06297	-1.74685	0.628895	-2.77765	0.00547543	0.0332621
348	MEblue	ENSG00000206073	6318	SERPINB4	serpin family B member 4	111.57	-1.75527	0.615455	-2.85199	0.00434459	0.0281707
349	MEblue	ENSG00000235335	105616981	B3GALT1-AS1	B3GALT1 antisense RNA 1	5.19868	-1.759	0.510715	-3.44419	0.000572763	0.0066153
350	MEblue	ENSG00000153002	1360	CPB1	carboxypeptidase B1	54.8418	-1.77282	0.446811	-3.96772	7.26e-05	0.00149849
351	MEblue	ENSG00000258170	NA	AC089998.4	Novel Transcript, lncRNA	7.54185	-1.77583	0.622266	-2.85381	0.0043198	0.0280891
352	MEblue	ENSG00000141750	342667	STAC2	SH3 and cysteine rich domain 2	9147.5	-1.78113	0.460708	-3.86607	0.000110602	0.00202692
353	MEblue	ENSG00000243316	390003	GUCY2GP	Guanylate Cyclase 2G, Pseudogene	1.42856	-1.78865	0.64973	-2.75291	0.00590676	0.0350699
354	MEblue	ENSG00000250609	NA	AC110753.1	WD Repeat Domain 77 (WDR77) Pseudogene	1.01625	-1.79754	0.585995	-3.0675	0.00215859	0.0172163
355	MEblue	ENSG00000133980	55237	VRTN	vertebrae development associated	19.7341	-1.80177	0.599777	-3.00407	0.00266394	0.0200439
356	MEblue	ENSG00000196109	163223	ZNF676	zinc finger protein 676	31.8881	-1.80529	0.430017	-4.19817	2.69e-05	0.000749364
357	MEblue	ENSG00000262117	400500	BCAR4	breast cancer anti-estrogen resistance 4	8.68666	-1.81806	0.494192	-3.67887	0.000234274	0.00347477
358	MEblue	ENSG00000233639	100506421	PANTR1	POU3F3 Adjacent Non-Coding Transcript 1	4.38829	-1.86854	0.69201	-2.70017	0.00693049	0.0392362
359	MEblue	ENSG00000263154	NA	AC110285.3	Novel Transcript, lncRNA	4.00167	-1.87127	0.551019	-3.39603	0.00068372	0.00750843
360	MEblue	ENSG00000234953	101927434	LOC101927434	Uncharacterized LOC101927434	1.68647	-1.87307	0.716925	-2.61264	0.00898454	0.0470644
361	MEblue	ENSG00000180988	390077	OR52N2	olfactory receptor family 52 subfamily N member 2	6.66654	-1.88399	0.505067	-3.73018	0.000191345	0.00303182
362	MEblue	ENSG00000126733	117154	DACH2	dachshund family transcription factor 2	15.9072	-1.8853	0.476085	-3.96001	7.49e-05	0.00152998
363	MEblue	ENSG00000248874	439936	LINC02899	Long Intergenic Non-Protein Coding RNA 2899	17.4041	-1.91023	0.584983	-3.26544	0.00109294	0.010573
364	MEblue	ENSG00000133863	56154	TEX15	testis expressed 15, meiosis and synapsis associated	110.312	-1.92212	0.569177	-3.37702	0.000732749	0.00790467
365	MEblue	ENSG00000144015	129868	TRIM43	tripartite motif containing 43	39.535	-1.97968	0.62465	-3.16926	0.00152828	0.0134979
366	MEblue	ENSG00000230109	105376444	AL158209.1	Long Intergenic Non-Protein Coding RNA 2643	1.77099	-1.99259	0.699866	-2.8471	0.00441193	0.028489
367	MEblue	ENSG00000124302	64377	CHST8	carbohydrate sulfotransferase 8	169.296	-2.03783	0.487726	-4.17823	2.94e-05	0.000798403
368	MEblue	ENSG00000188730	375567	VWC2	von Willebrand factor C domain containing 2	13.6329	-2.04593	0.530297	-3.85807	0.000114285	0.00207792
369	MEblue	ENSG00000016602	22802	CLCA4	chloride channel accessory 4	81.1683	-2.04708	0.458507	-4.46466	8.02e-06	0.00030015
370	MEblue	ENSG00000016082	3670	ISL1	ISL LIM homeobox 1	18.1368	-2.04873	0.554148	-3.69708	0.000218097	0.00330812
371	MEblue	ENSG00000104833	10382	TUBB4A	tubulin beta 4A class IVa	291.938	-2.05203	0.429333	-4.77957	1.76e-06	9.61e-05
372	MEblue	ENSG00000125813	5075	PAX1	paired box 1	77.9504	-2.06464	0.451691	-4.5709	4.86e-06	0.000208745
373	MEblue	ENSG00000198797	57795	BRINP2	BMP/retinoic acid inducible neural specific 2	206.952	-2.10159	0.477722	-4.39919	1.09e-05	0.000380086
374	MEblue	ENSG00000084453	6579	SLCO1A2	solute carrier organic anion transporter family member 1A2	91.3719	-2.11358	0.450833	-4.68817	2.76e-06	0.000134133
375	MEblue	ENSG00000260458	100134444	KCNJ18	Potassium Inwardly Rectifying Channel Subfamily J Member 18	1.5238	-2.16519	0.809904	-2.6734	0.00750878	0.0415097
376	MEblue	ENSG00000279414	105372731	CR392039.2	CDRT15 Pseudogene 9	15.4345	-2.17312	0.58081	-3.74153	0.000182905	0.00293015
377	MEblue	ENSG00000123576	80712	ESX1	ESX homeobox 1	9.99194	-2.17648	0.676784	-3.21591	0.0013003	0.0119376
378	MEblue	ENSG00000156076	11197	WIF1	WNT inhibitory factor 1	484.336	-2.18637	0.554418	-3.94354	8.03e-05	0.00160054
379	MEblue	ENSG00000198028	147741	ZNF560	zinc finger protein 560	46.8627	-2.22183	0.591025	-3.75928	0.000170404	0.00279756
380	MEblue	ENSG00000130700	140628	GATA5	GATA binding protein 5	24.5257	-2.22557	0.645559	-3.44751	0.000565786	0.00656187
381	MEblue	ENSG00000257986	107984700	LINC02306	Long Intergenic Non-Protein Coding RNA 2306	1.30038	-2.26975	0.67675	-3.3539	0.000796802	0.00841672
382	MEblue	ENSG00000238034	NA	AL109807.1	Novel Transcript, lncRNA	5.46019	-2.28206	0.863178	-2.64378	0.00819851	0.0441119
383	MEblue	ENSG00000261409	NA	AL035425.3	NA	20.4872	-2.3466	0.559923	-4.19093	2.78e-05	0.000766045
384	MEblue	ENSG00000075043	3785	KCNQ2	potassium voltage-gated channel subfamily Q member 2	9.50904	-2.39791	0.463821	-5.1699	2.34e-07	2.39e-05
385	MEblue	ENSG00000110975	341359	SYT10	Synaptotagmin 10	5.98576	-2.41596	0.677939	-3.56369	0.000365682	0.00477934
386	MEblue	ENSG00000164089	64850	ETNPPL	Ethanolamine-Phosphate Phospho-Lyase	15.3296	-2.43499	0.447588	-5.44025	5.32e-08	8.66e-06
387	MEblue	ENSG00000135222	1447	CSN2	Casein Beta	7.01808	-2.43726	0.793281	-3.07239	0.00212355	0.0170306
388	MEblue	ENSG00000101210	1917	EEF1A2	eukaryotic translation elongation factor 1 alpha 2	1259.54	-2.46277	0.491816	-5.00751	5.51e-07	4.33e-05
389	MEblue	ENSG00000259663	642366	LOC642366	uncharacterized LOC642366	25.4913	-2.47659	0.51667	-4.79336	1.64e-06	9.18e-05
390	MEblue	ENSG00000125788	81623	DEFB126	Defensin Beta 126	1.26251	-2.62627	0.946996	-2.77326	0.00554976	0.0335727
391	MEblue	ENSG00000250387	NA	LINC02197	Long Intergenic Non-Protein Coding RNA 2197	3.25642	-2.65831	0.834527	-3.18542	0.00144546	0.0129449
392	MEblue	ENSG00000008197	83741	TFAP2D	Transcription Factor AP-2 Delta	1.6833	-2.98013	0.864964	-3.44538	0.000570247	0.00659599
393	MEblue	ENSG00000197641	5275	SERPINB13	serpin family B member 13	48.9164	-3.17266	0.670013	-4.73523	2.19e-06	0.000113676
394	MEblue	ENSG00000205279	613212	CTXN3	cortexin 3	7.61708	-3.21724	0.829682	-3.87768	0.000105458	0.00195565
395	MEblue	ENSG00000156925	7547	ZIC3	Zic family member 3	14.5111	-3.29619	0.612513	-5.38142	7.39e-08	1.11e-05
396	MEblue	ENSG00000214897	649238	PNMA6E	PNMA Family Member 6E	7.67511	-3.33046	0.831184	-4.00689	6.15e-05	0.00132951
397	MEblue	ENSG00000169347	2813	GP2	glycoprotein 2	46.0614	-3.43362	0.64241	-5.3449	9.05e-08	1.24e-05
