# Supplementary material for: Loss of miR-122 promotes cell migration and poor prognosis in triple-negative breast cancer treated by neoadjuvant chemotherapy
Source: Clin Transl Oncol. 2025 Oct 22;28(4):1285–302. doi: 10.1007/s12094-025-04082-x (PMC13009078; doi:10.1007/s12094-025-04082-x)
Supplement: Supplementary file 4 — Supplementary file4 (XLS 174 KB) [file 12094_2025_4082_MOESM4_ESM.xls]

## Sheet: res.Sig_DEGs-MIR122lowCTCFLhigh
Table S4. DEGs identified in miR-122 low / CTCFL-overexpressing TNBC tumors
No.	ENSEMBL ID	ENTREZ ID	SYMBOL	GENE name	baseMean	log2 Fold Change	lfcSE	stat	P value	P adj
1	ENSG00000206737	26863	RNVU1-18	RNA, Variant U1 Small Nuclear 18	19.4166	24.7357	2.90121	8.52602	1.51e-17	2.65e-13
2	ENSG00000212402	677841	SNORA74B	small nucleolar RNA, H/ACA box 74B	26.3599	5.47968	0.805015	6.80693	9.97e-12	2.91e-08
3	ENSG00000214617	386757	SLC6A10P	solute carrier family 6 member 10, pseudogene	18.9278	5.39083	0.788959	6.83284	8.32e-12	2.65e-08
4	ENSG00000206702	26861	RNU1-11P	RNA, U1 Small Nuclear 11, Pseudogene	5.51978	5.21099	1.58432	3.28909	0.0010051	0.0265935
5	ENSG00000213401	4111	MAGEA12	MAGE family member A12	15.6499	5.06128	1.06907	4.73426	2.2e-06	0.000554073
6	ENSG00000124092	140690	CTCFL	CCCTC-binding factor like	3.47843	5.01395	0.474286	10.5716	4.04e-26	1.41e-21
7	ENSG00000187690	340602	EZHIP	EZH Inhibitory Protein	33.3314	4.78502	0.746425	6.41058	1.45e-10	2.54e-07
8	ENSG00000124260	4109	MAGEA10	MAGE family member A10	129.51	4.6928	0.980982	4.78378	1.72e-06	0.000449727
9	ENSG00000273768	115409989	RNVU1-29	RNA, Variant U1 Small Nuclear 29	5.94985	4.68076	0.829236	5.64466	1.66e-08	1.53e-05
10	ENSG00000270722	115482718	RNVU1-31	RNA, Variant U1 Small Nuclear 31	13.5277	4.6752	0.650122	7.19126	6.42e-13	2.5e-09
11	ENSG00000200959	26821	SNORA74A	small nucleolar RNA, H/ACA box 74A	24.5234	4.61288	0.702194	6.56923	5.06e-11	1.11e-07
12	ENSG00000287861	NA	NA	NA	3.07549	4.56835	1.39815	3.26741	0.00108535	0.0279772
13	ENSG00000169059	51481	VCX3A	Variable Charge X-Linked 3A	12.1366	4.4975	1.23087	3.65393	0.000258257	0.0118883
14	ENSG00000252213	109616975	SNORA74D	small nucleolar RNA, H/ACA box 74D	4.6994	4.34955	0.986543	4.40889	1.04e-05	0.00166204
15	ENSG00000252010	677775	SCARNA5	small Cajal body-specific RNA 5	25.4061	4.34921	0.601732	7.22782	4.91e-13	2.15e-09
16	ENSG00000187268	171484	FAM9C	family with sequence similarity 9 member C	8.01959	4.31354	0.669066	6.44711	1.14e-10	2.22e-07
17	ENSG00000243620	124909494	LOC124909494	Leucine-Rich Repeat Extensin-Like Protein 5	5.59413	4.21448	0.703005	5.99495	2.04e-09	2.74e-06
18	ENSG00000258128	400058	MKRN9P	Makorin Ring Finger Protein 9, Pseudogene	9.33561	4.18276	0.64969	6.43808	1.21e-10	2.23e-07
19	ENSG00000288552	NA	NA	NA	3.54972	4.14481	0.983893	4.21267	2.52e-05	0.00284273
20	ENSG00000287373	NA	NA	NA	6.76339	4.143	0.764744	5.41751	6.04e-08	3.71e-05
21	ENSG00000185247	4110	MAGEA11	MAGE family member A11	47.2963	4.126	0.812395	5.07881	3.8e-07	0.000149063
22	ENSG00000287158	NA	NA	NA	20.4974	4.05454	0.946101	4.28552	1.82e-05	0.00234796
23	ENSG00000212232	692086	SNORD17	small nucleolar RNA, C/D box 17	191.202	4.04378	0.489431	8.26222	1.43e-16	1.67e-12
24	ENSG00000207205	101954267	RNVU1-15	RNA, Variant U1 Small Nuclear 15	6.03207	3.98389	0.711652	5.59808	2.17e-08	1.8e-05
25	ENSG00000206585	26864	RNVU1-7	RNA, variant U1 small nuclear 7	15.9715	3.95404	0.59264	6.6719	2.53e-11	6.8e-08
26	ENSG00000257636	105370431	G2E3-AS1	G2E3 antisense RNA 1	6.39014	3.88269	0.948886	4.09184	4.28e-05	0.00395666
27	ENSG00000239899	106479468	RN7SL674P	RNA, 7SL, Cytoplasmic 674, Pseudogene	13.7564	3.8522	0.685925	5.61606	1.95e-08	1.75e-05
28	ENSG00000207296	106479468	RNU6-140P	RNA, 7SL, Cytoplasmic 674, Pseudogene	7.6275	3.758	0.860271	4.36839	1.25e-05	0.0018442
29	ENSG00000164796	114788	CSMD3	CUB And Sushi Multiple Domains 3	14.2997	3.73885	0.727432	5.13979	2.75e-07	0.000118955
30	ENSG00000239589	255025	LINC00879	Long Intergenic Non-Protein Coding RNA 879	1.52239	3.72714	1.2586	2.96134	0.00306304	0.0495431
31	ENSG00000163825	83597	RTP3	receptor transporter protein 3	23.6341	3.67254	0.801898	4.57981	4.65e-06	0.000994112
32	ENSG00000288321	NA	NA	NA	1.68059	3.66947	1.05935	3.46387	0.00053246	0.0184314
33	ENSG00000277586	4747	NEFL	neurofilament light	75.0113	3.65198	0.575773	6.34274	2.26e-10	3.77e-07
34	ENSG00000238297	NA	RF00012	NA	1.38922	3.64872	1.22038	2.98982	0.00279146	0.0470812
35	ENSG00000278771	378707	RN7SL3	RNA component of signal recognition particle 7SL3	68.8854	3.63254	0.473999	7.66361	1.81e-14	1.06e-10
36	ENSG00000184486	5454	POU3F2	POU class 3 homeobox 2	25.3117	3.60874	0.482405	7.48073	7.39e-14	3.7e-10
37	ENSG00000234426	NA	AL139042.1	NA	4.0593	3.57416	0.7438	4.80527	1.55e-06	0.00042105
38	ENSG00000232846	NA	SLC25A6P3	NA	2.19152	3.55799	1.00981	3.52342	0.000426018	0.0163486
39	ENSG00000275014	NA	RN7SL166P	NA	2.00113	3.54657	1.05777	3.35287	0.000799773	0.0229311
40	ENSG00000280002	NA	AC078925.4	NA	6.25077	3.52038	0.908644	3.87432	0.000106922	0.00689793
41	ENSG00000182352	146723	CD300LD-AS1	CD300LD Antisense RNA 1	43.4492	3.48074	0.903244	3.85359	0.000116396	0.0072424
42	ENSG00000258038	102724917	LINC02327	Long Intergenic Non-Protein Coding RNA 2327	1.88339	3.47901	0.799402	4.35201	1.35e-05	0.00190457
43	ENSG00000161634	117159	DCD	dermcidin	30.9431	3.47831	0.707009	4.91975	8.67e-07	0.000275961
44	ENSG00000250328	153163	AC022101.1	uncharacterized LOC153163	25.546	3.46013	0.627908	5.51056	3.58e-08	2.51e-05
45	ENSG00000242170	NA	RN7SL329P	NA	2.25825	3.44273	0.949541	3.62568	0.000288203	0.0129769
46	ENSG00000242559	NA	RN7SL144P	NA	1.93739	3.42593	1.05634	3.24321	0.00118191	0.029302
47	ENSG00000276168	NA	RN7SL1	NA	5810.22	3.36587	0.417121	8.0693	7.07e-16	4.95e-12
48	ENSG00000101327	5173	PDYN	Prodynorphin	5.97319	3.35045	0.866102	3.86843	0.000109539	0.0069806
49	ENSG00000260913	101927350	LINC01254	long intergenic non-protein coding RNA 1254	2.93495	3.26983	0.791009	4.13374	3.57e-05	0.00358245
50	ENSG00000200296	NA	RNU1-83P	NA	3.13568	3.23466	0.977868	3.30787	0.000940073	0.0255284
51	ENSG00000249717	NA	AC110760.2	NA	2.13993	3.22814	0.710967	4.5405	5.61e-06	0.00116031
52	ENSG00000275216	NA	AL161431.1	NA	151.32	3.21714	0.626993	5.13106	2.88e-07	0.000121601
53	ENSG00000171431	54474	KRT20	keratin 20	3.79951	3.21415	0.614911	5.22701	1.72e-07	8.75e-05
54	ENSG00000252906	677679	SCARNA3	Small Cajal Body-Specific RNA 3	3.1403	3.20766	0.708431	4.52784	5.96e-06	0.00119284
55	ENSG00000168843	56884	FSTL5	Follistatin Like 5	10.0163	3.19908	0.699068	4.5762	4.73e-06	0.000999208
56	ENSG00000253467	28381	IGHV7-40	Immunoglobulin Heavy Variable 7-40 (Pseudogene)	1.58558	3.11032	0.891793	3.48772	0.000487159	0.0175033
57	ENSG00000242120	107986096	MDFIC2	MyoD Family Inhibitor Domain Containing 2	1.12371	3.09407	1.01339	3.0532	0.00226418	0.0417674
58	ENSG00000223561	646588	AC005165.1	uncharacterized LOC646588	36.1078	3.08113	0.595485	5.17415	2.29e-07	0.000104922
59	ENSG00000239440	105377180	LINC02008	long intergenic non-protein coding RNA 2008	2.53352	3.06763	0.68655	4.46817	7.89e-06	0.00145452
60	ENSG00000201998	677808	SNORA23	small nucleolar RNA, H/ACA box 23	8.90124	3.04496	0.559783	5.43954	5.34e-08	3.53e-05
61	ENSG00000204010	439996	IFIT1B	Interferon Induced Protein With Tetratricopeptide Repeats 1B	2.91347	3.02792	0.596371	5.07724	3.83e-07	0.000149063
62	ENSG00000284700	NA	AL049637.2	NA	2.41336	3.01783	0.729565	4.13648	3.53e-05	0.00355853
63	ENSG00000261713	NA	SSTR5-AS1	NA	2.13525	3.0177	0.935959	3.22418	0.00126333	0.0303774
64	ENSG00000233392	NA	AC104809.2	NA	2.27626	2.99548	0.562574	5.3246	1.01e-07	5.81e-05
65	ENSG00000287958	NA	NA	NA	5.09315	2.9782	0.704261	4.22883	2.35e-05	0.00275221
66	ENSG00000249201	101928857	AC114291.1	uncharacterized LOC101928857	1.5933	2.97565	0.580996	5.12163	3.03e-07	0.000125786
67	ENSG00000239039	692084	SNORD13	Small Nucleolar RNA, C/D Box 13	1.31267	2.97437	0.719152	4.13594	3.54e-05	0.00355853
68	ENSG00000136574	2626	GATA4	GATA Binding Protein 4	10.2123	2.92539	0.658803	4.44046	8.98e-06	0.0015265
69	ENSG00000287088	NA	NA	NA	3.39118	2.91189	0.796709	3.65489	0.000257291	0.0118751
70	ENSG00000143355	56956	LHX9	LIM homeobox 9	41.2818	2.90821	0.526397	5.52475	3.3e-08	2.38e-05
71	ENSG00000239620	NA	AC133681.1	NA	5.13018	2.865	0.647131	4.42724	9.54e-06	0.00156976
72	ENSG00000266976	NA	AC079466.1	NA	1.68306	2.84881	0.886156	3.21479	0.0013054	0.030961
73	ENSG00000171401	3860	KRT13	keratin 13	81.9204	2.8377	0.584612	4.85399	1.21e-06	0.000350317
74	ENSG00000228295	NA	LINC00392	NA	78.9521	2.81535	0.909279	3.09624	0.00195989	0.0386961
75	ENSG00000102195	9248	GPR50	G Protein-Coupled Receptor 50	1.93976	2.81001	0.884762	3.176	0.0014932	0.0332839
76	ENSG00000255965	NA	AC073916.1	NA	0.88159	2.77992	0.894669	3.1072	0.00188866	0.0379149
77	ENSG00000221510	100313829	MIR548O	MicroRNA 548o	0.871371	2.75947	0.901505	3.06096	0.00220626	0.0413302
78	ENSG00000144771	57408	LRTM1	Leucine Rich Repeats And Transmembrane Domains 1	1.05024	2.75655	0.908895	3.03285	0.00242252	0.0434528
79	ENSG00000258868	NA	AL110505.1	NA	1.8914	2.75172	0.659781	4.17066	3.04e-05	0.00325369
80	ENSG00000207445	114599	SNORD15B	small nucleolar RNA, C/D box 15B	19.4163	2.74996	0.440244	6.24646	4.2e-10	6.69e-07
81	ENSG00000187242	3859	KRT12	keratin 12	7.53394	2.74627	0.574629	4.77921	1.76e-06	0.000453314
82	ENSG00000244384	NA	RN7SL359P	NA	1.81763	2.73363	0.858714	3.1834	0.00145555	0.0328328
83	ENSG00000228980	NA	LINC01205	NA	3.1067	2.73318	0.673844	4.05611	4.99e-05	0.00435898
84	ENSG00000205420	3853	KRT6A	keratin 6A	6286.27	2.72956	0.564452	4.83577	1.33e-06	0.000380829
85	ENSG00000268902	102723547	CSAG2	CSAG family member 2	4.72503	2.6993	0.770022	3.50549	0.000455767	0.0168076
86	ENSG00000225683	NA	PACRG-AS3	NA	1.51271	2.69594	0.809336	3.33106	0.000865173	0.024169
87	ENSG00000130595	7140	TNNT3	troponin T3, fast skeletal type	60.1485	2.65093	0.398024	6.66022	2.73e-11	6.81e-08
88	ENSG00000048545	2978	GUCA1A	guanylate cyclase activator 1A	1.10171	2.64262	0.487211	5.42398	5.83e-08	3.7e-05
89	ENSG00000254489	105376609	AL136088.1	MPPED2 antisense RNA 1	10.7511	2.63538	0.673227	3.91455	9.06e-05	0.00631553
90	ENSG00000272469	NA	RN7SL760P	NA	1.27195	2.63464	0.889402	2.96226	0.00305387	0.0495063
91	ENSG00000240103	NA	AC132825.1	NA	3.954	2.62852	0.649421	4.04749	5.18e-05	0.0044669
92	ENSG00000249916	NA	AC119150.1	NA	5.17419	2.62815	0.732482	3.58801	0.00033321	0.0141487
93	ENSG00000265078	NA	RN7SL664P	NA	1.1641	2.62447	0.746272	3.51678	0.000436815	0.0164974
94	ENSG00000261537	NA	AC027279.2	NA	2.49562	2.62279	0.555215	4.72391	2.31e-06	0.000576777
95	ENSG00000199805	NA	RNU1-134P	NA	2.572	2.6209	0.741304	3.53553	0.000406957	0.0159272
96	ENSG00000184357	3009	HIST1H1B	H1.5 linker histone, cluster member	31.107	2.60801	0.397957	6.5535	5.62e-11	1.16e-07
97	ENSG00000189099	345062	PRSS48	Serine Protease 48	1.54521	2.59752	0.824287	3.15123	0.00162585	0.0349204
98	ENSG00000228872	NA	AC096664.1	NA	1.69895	2.59746	0.715915	3.62817	0.000285437	0.0128689
99	ENSG00000157890	84465	MEGF11	multiple EGF like domains 11	52.4444	2.5934	0.320784	8.08459	6.24e-16	4.95e-12
100	ENSG00000233928	NA	AL591501.1	NA	2.07638	2.59189	0.638676	4.05823	4.94e-05	0.00434129
101	ENSG00000237088	NA	AL163193.1	NA	1.08214	2.58557	0.871959	2.96524	0.00302443	0.0492556
102	ENSG00000259756	NA	AC100839.2	NA	2.52771	2.58523	0.743543	3.47691	0.000507223	0.0178758
103	ENSG00000268080	NA	AC016885.3	NA	2.16849	2.57815	0.82883	3.11059	0.00186714	0.0377425
104	ENSG00000225493	NA	LINC01107	NA	3.2784	2.57421	0.642024	4.00952	6.08e-05	0.00491094
105	ENSG00000244642	NA	RN7SL396P	NA	4.91388	2.55584	0.590025	4.33175	1.48e-05	0.00201641
106	ENSG00000171794	8433	UTF1	Undifferentiated Embryonic Cell Transcription Factor 1	1.06808	2.54658	0.666769	3.81929	0.000133836	0.00797348
107	ENSG00000276014	NA	RN7SL301P	NA	0.846518	2.53407	0.714056	3.54884	0.000386926	0.0153825
108	ENSG00000288013	NA	NA	NA	0.988999	2.52793	0.778707	3.24632	0.00116909	0.0291441
109	ENSG00000183304	171482	FAM9A	Family With Sequence Similarity 9 Member A	1.11138	2.52144	0.746426	3.37802	0.0007301	0.0218413
110	ENSG00000179083	286499	FAM133A	family with sequence similarity 133 member A	73.1763	2.50951	0.582688	4.30678	1.66e-05	0.00220637
111	ENSG00000200997	NA	RNU1-85P	NA	1.35155	2.509	0.765908	3.27585	0.00105344	0.0274299
112	ENSG00000251550	NA	AC091133.4	NA	1.43582	2.50096	0.658548	3.79769	0.000146051	0.0083874
113	ENSG00000287581	NA	NA	NA	1.27935	2.49856	0.793007	3.15074	0.00162859	0.0349365
114	ENSG00000259094	NA	AC013457.1	NA	12.25	2.49397	0.534781	4.66354	3.11e-06	0.000725872
115	ENSG00000234777	NA	LINC02529	NA	2.69575	2.4831	0.755293	3.2876	0.00101044	0.0266365
116	ENSG00000165863	143379	C10orf82	chromosome 10 open reading frame 82	14.1218	2.4813	0.531082	4.67215	2.98e-06	0.00070549
117	ENSG00000206531	NA	CD200R1L	NA	1.66253	2.47002	0.778666	3.17212	0.00151332	0.0335525
118	ENSG00000260585	NA	AL359851.1	NA	1.36988	2.46607	0.781251	3.15656	0.00159641	0.0346922
119	ENSG00000253819	NA	LINC01151	NA	9.632	2.46264	0.477042	5.16231	2.44e-07	0.000108159
120	ENSG00000267083	100418865	KRT18P61	Keratin 18 Pseudogene 61	1.51672	2.45277	0.65148	3.76492	0.0001666	0.00906236
121	ENSG00000278818	NA	RF00017	Metazoan Signal Recognition Particle RNA	1.12122	2.45152	0.741718	3.3052	0.000949096	0.0256938
122	ENSG00000279381	NA	CR392039.1	NA	0.833786	2.44623	0.782093	3.1278	0.00176122	0.0365505
123	ENSG00000275016	NA	AC015574.1	NA	3.81019	2.44548	0.640118	3.82036	0.000133258	0.00795257
124	ENSG00000124564	10786	SLC17A3	Solute Carrier Family 17 Member 3	1.67914	2.43966	0.677699	3.59992	0.00031831	0.0138076
125	ENSG00000276241	NA	AC243829.2	NA	1.19134	2.43757	0.611038	3.98923	6.63e-05	0.00514083
126	ENSG00000101188	4923	NTSR1	neurotensin receptor 1	75.6143	2.43311	0.448459	5.42548	5.78e-08	3.7e-05
127	ENSG00000163440	132954	PDCL2	phosducin like 2	3.42541	2.42626	0.658966	3.68192	0.000231484	0.011107
128	ENSG00000234455	NA	AC067960.1	NA	1.95469	2.42582	0.743667	3.26198	0.00110639	0.0282829
129	ENSG00000181023	387748	OR56B1	Olfactory Receptor Family 56 Subfamily B Member 1	1.06029	2.4227	0.681987	3.55242	0.00038171	0.0153345
130	ENSG00000265992	790952	ESRG	Embryonic Stem Cell Related	1.69865	2.41843	0.711588	3.39863	0.000677231	0.0210693
131	ENSG00000139269	83729	INHBE	inhibin subunit beta E	14.6312	2.41685	0.409875	5.89655	3.71e-09	4.33e-06
132	ENSG00000249550	100506465	LINC01234	long intergenic non-protein coding RNA 1234	53.7614	2.4119	0.501997	4.80461	1.55e-06	0.00042105
133	ENSG00000268297	440508	CLEC4GP1	C-Type Lectin Domain Family 4 Member G Pseudogene 1	2.1694	2.41095	0.521982	4.61884	3.86e-06	0.000861018
134	ENSG00000239437	106481127	RN7SL752P	RNA, 7SL, cytoplasmic 752, pseudogene	6.43931	2.40854	0.563986	4.27057	1.95e-05	0.00244804
135	ENSG00000266885	NA	AC132825.4	NA	1.87254	2.40446	0.785099	3.06262	0.00219408	0.0412464
136	ENSG00000287515	NA	NA	NA	1.55637	2.39933	0.610568	3.92968	8.51e-05	0.0060895
137	ENSG00000155897	114	ADCY8	adenylate cyclase 8	25.6696	2.38663	0.785695	3.03761	0.00238466	0.0430793
138	ENSG00000282122	57289	IGHV7-4-1	Immunoglobulin Heavy Variable 7-4-1	162.778	2.37468	0.576065	4.12225	3.75e-05	0.003692
139	ENSG00000215612	3166	HMX1	H6 Family Homeobox 1	7.25091	2.36905	0.625386	3.78814	0.000151782	0.00857191
140	ENSG00000242520	NA	MAGEA5P	NA	1.23587	2.36631	0.728228	3.2494	0.00115648	0.0289573
141	ENSG00000184502	2520	GAST	gastrin	3.93005	2.35367	0.7075	3.32674	0.000878687	0.0244102
142	ENSG00000223650	NA	UHRF2P1	NA	2.23742	2.35303	0.679192	3.46445	0.000531312	0.0184281
143	ENSG00000227913	NA	KRT8P44	NA	1.34242	2.34619	0.730727	3.21076	0.00132384	0.0311664
144	ENSG00000165553	58157	NGB	neuroglobin	9.86096	2.34525	0.538081	4.35855	1.31e-05	0.00187969
145	ENSG00000276413	NA	AL078604.3	NA	1.28463	2.34485	0.69954	3.35199	0.000802343	0.0229311
146	ENSG00000278705	8366	HIST1H4B	H4 clustered histone 2	7.75177	2.34152	0.394855	5.93007	3.03e-09	3.66e-06
147	ENSG00000251791	677772	SCARNA6	small Cajal body-specific RNA 6	9.9997	2.34039	0.487031	4.80543	1.54e-06	0.00042105
148	ENSG00000275896	5645	PRSS2	serine protease 2	73.3194	2.33894	0.495201	4.72321	2.32e-06	0.000576777
149	ENSG00000105605	59284	CACNG7	calcium voltage-gated channel auxiliary subunit gamma 7	1.62749	2.3387	0.741085	3.15578	0.00160072	0.0347212
150	ENSG00000271156	NA	AC090578.1	NA	1.86936	2.3299	0.7092	3.28525	0.00101892	0.0267587
151	ENSG00000248498	389652	ASNSP1	asparagine synthetase pseudogene 1	86.5415	2.32057	0.771211	3.00899	0.00262119	0.0452999
152	ENSG00000224963	NA	U82695.1	NA	10.3636	2.31381	0.383612	6.03164	1.62e-09	2.27e-06
153	ENSG00000225746	79104	MEG8	Maternally Expressed 8, Small Nucleolar RNA Host Gene	12.2076	2.30463	0.417239	5.52352	3.32e-08	2.38e-05
154	ENSG00000253239	28763	IGLVI-70	immunoglobulin lambda variable (I)-70 (pseudogene)	11.945	2.30456	0.606554	3.79943	0.000145026	0.00835595
155	ENSG00000270792	NA	AL050403.2	NA	1.89691	2.30314	0.517516	4.45037	8.57e-06	0.00150503
156	ENSG00000242766	28900	IGKV1D-17	immunoglobulin kappa variable 1D-17	57.1052	2.29726	0.568552	4.04055	5.33e-05	0.00454132
157	ENSG00000205267	NA	DGAT2L7P	NA	1.35281	2.29612	0.527262	4.35479	1.33e-05	0.00190448
158	ENSG00000281128	NA	PTENP1-AS	NA	2.95636	2.29108	0.587871	3.89724	9.73e-05	0.00656356
159	ENSG00000253702	NA	AC026904.4	NA	1.36746	2.28668	0.701337	3.26046	0.00111233	0.028339
160	ENSG00000205424	NA	AL592528.1	NA	16.0325	2.28414	0.65009	3.51357	0.000442123	0.0165824
161	ENSG00000287056	NA	NA	NA	1.61284	2.28297	0.555489	4.10983	3.96e-05	0.00382113
162	ENSG00000287106	NA	NA	NA	1.08479	2.28094	0.741831	3.07474	0.00210684	0.0402864
163	ENSG00000203643	NA	AC012456.1	NA	1.01609	2.28001	0.699943	3.25743	0.00112427	0.0285186
164	ENSG00000228189	NA	AL592486.1	NA	1.02416	2.27989	0.65327	3.48996	0.000483091	0.0173749
165	ENSG00000270321	NA	AC007953.2	NA	2.20351	2.27701	0.674345	3.37663	0.000733795	0.0218957
166	ENSG00000257849	NA	AC012038.2	NA	3.33228	2.2737	0.660178	3.44407	0.000573029	0.0191361
167	ENSG00000187621	27004	TCL6	T Cell Leukemia/Lymphoma 6	24.2992	2.26722	0.450738	5.03001	4.9e-07	0.000178843
168	ENSG00000259079	NA	AC005476.1	NA	1.22737	2.26572	0.666966	3.39705	0.000681159	0.0210871
169	ENSG00000183166	83698	CALN1	calneuron 1	16.8966	2.26414	0.479677	4.72015	2.36e-06	0.000581397
170	ENSG00000167751	3817	KLK2	kallikrein related peptidase 2	12.4078	2.26154	0.542676	4.16739	3.08e-05	0.00329057
171	ENSG00000228876	NA	AC010745.2	NA	0.899593	2.25941	0.661875	3.41365	0.000640986	0.0203391
172	ENSG00000258401	NA	AL512361.1	NA	1.08428	2.25825	0.667126	3.38504	0.000711686	0.0216041
173	ENSG00000204610	89870	TRIM15	tripartite motif containing 15	31.467	2.2569	0.529787	4.26002	2.04e-05	0.00255738
174	ENSG00000258545	101928969	RHOXF1-AS1	RHOXF1 antisense RNA 1	205.56	2.2493	0.439299	5.1202	3.05e-07	0.000125786
175	ENSG00000280155	NA	AL021408.2	NA	1.97643	2.24889	0.705753	3.18651	0.00144	0.032587
176	ENSG00000138039	3973	LHCGR	luteinizing hormone/choriogonadotropin receptor	2.08881	2.24863	0.631369	3.56151	0.000368724	0.0150545
177	ENSG00000165462	401	PHOX2A	paired like homeobox 2A	5.35304	2.24789	0.643644	3.49244	0.000478629	0.0173033
178	ENSG00000268056	NA	AC020913.1	NA	1.06562	2.24512	0.565863	3.9676	7.26e-05	0.0054112
179	ENSG00000106236	4885	NPTX2	neuronal pentraxin 2	338.257	2.24492	0.387348	5.7956	6.81e-09	7.45e-06
180	ENSG00000187094	885	CCK	cholecystokinin	26.3354	2.24278	0.532014	4.21564	2.49e-05	0.00282364
181	ENSG00000260664	NA	AC004158.1	NA	3.50123	2.24177	0.637985	3.51383	0.000441688	0.0165824
182	ENSG00000261226	NA	AC092384.3	NA	2.37972	2.23518	0.512109	4.36465	1.27e-05	0.0018442
183	ENSG00000124875	6372	CXCL6	C-X-C motif chemokine ligand 6	77.8434	2.23275	0.430496	5.18647	2.14e-07	0.000102847
184	ENSG00000197110	282617	IFNL3	interferon lambda 3	8.50497	2.22924	0.430077	5.18335	2.18e-07	0.000103171
185	ENSG00000270661	NA	Z99289.2	NA	6.89681	2.22671	0.422417	5.27136	1.35e-07	7.3e-05
186	ENSG00000261367	NA	AC012645.2	NA	1.46618	2.22348	0.579467	3.83711	0.000124488	0.00757928
187	ENSG00000100884	9362	CPNE6	copine 6	3.18777	2.21941	0.5176	4.28789	1.8e-05	0.00233169
188	ENSG00000158887	4359	MPZ	myelin protein zero	650.799	2.21452	0.437174	5.06553	4.07e-07	0.000156779
189	ENSG00000158639	90737	PAGE5	PAGE Family Member 5	2.12746	2.21082	0.65627	3.36877	0.000755042	0.0222268
190	ENSG00000237167	NA	AC128709.3	NA	3.60212	2.20681	0.562528	3.92302	8.74e-05	0.00618855
191	ENSG00000100427	23209	MLC1	modulator of VRAC current 1	402.267	2.20307	0.546574	4.03068	5.56e-05	0.00463877
192	ENSG00000217004	NA	Z97832.1	NA	1.01227	2.20268	0.512272	4.29983	1.71e-05	0.00224265
193	ENSG00000180532	201516	ZSCAN4	Zinc Finger And SCAN Domain Containing 4	2.40898	2.19665	0.680697	3.22707	0.00125067	0.0302668
194	ENSG00000178235	114798	SLITRK1	SLIT And NTRK Like Family Member 1	11.5321	2.19566	0.608769	3.60672	0.000310095	0.0135279
195	ENSG00000286052	NA	NA	NA	3.70528	2.19442	0.51766	4.23911	2.24e-05	0.00269403
196	ENSG00000226758	104472714	DISC1-IT1	DISC1 Intronic Transcript 1	1.71463	2.19297	0.629777	3.48215	0.000497411	0.0177723
197	ENSG00000226562	NA	CYP4F26P	NA	3.12237	2.19259	0.600663	3.65028	0.000261954	0.0120111
198	ENSG00000261156	NA	LINC01989	NA	0.905134	2.19206	0.672047	3.26177	0.00110718	0.0282829
199	ENSG00000203971	NA	AL354984.1	NA	4.85062	2.18665	0.518058	4.22087	2.43e-05	0.00279947
200	ENSG00000278041	NA	AL133325.3	NA	22.2214	2.17103	0.729313	2.97682	0.0029126	0.0481052
201	ENSG00000266397	NA	AP000919.3	NA	8.33403	2.17049	0.580985	3.73588	0.000187064	0.00980544
202	ENSG00000198074	57016	AKR1B10	aldo-keto reductase family 1 member B10	64.7117	2.17008	0.556072	3.90251	9.52e-05	0.00646307
203	ENSG00000285887	NA	NA	NA	16.9248	2.16397	0.403721	5.36007	8.32e-08	5.02e-05
204	ENSG00000250803	NA	AC010255.3	NA	5.80476	2.15866	0.566114	3.81312	0.000137224	0.00812011
205	ENSG00000104760	2267	FGL1	fibrinogen like 1	11.2109	2.15044	0.504926	4.25891	2.05e-05	0.00256095
206	ENSG00000259922	NA	AC023825.1	NA	1.27929	2.13965	0.636796	3.36003	0.000779342	0.0226565
207	ENSG00000233125	100462767	ACTBP12	ACTB pseudogene 12	3.65684	2.13844	0.675101	3.16759	0.0015371	0.0338655
208	ENSG00000176029	56673	C11orf16	chromosome 11 open reading frame 16	60.0474	2.13193	0.460499	4.6296	3.66e-06	0.000822709
209	ENSG00000232110	NA	AL353751.1	NA	3.80829	2.12773	0.44569	4.774	1.81e-06	0.000461801
210	ENSG00000258754	105369203	LINC01579	uncharacterized LOC105369203	30.0278	2.1155	0.5963	3.54771	0.000388589	0.0153825
211	ENSG00000171587	1826	DSCAM	DS cell adhesion molecule	14.4905	2.11353	0.448893	4.70831	2.5e-06	0.000608642
212	ENSG00000197061	8364	HIST1H4C	H4 clustered histone 3	15.6215	2.11075	0.365481	5.77526	7.68e-09	8.16e-06
213	ENSG00000269902	NA	AC234772.3	NA	2.2759	2.10856	0.606844	3.47463	0.000511562	0.0179519
214	ENSG00000238269	389860	PAGE2B	PAGE family member 2B	2.35157	2.10741	0.553249	3.80916	0.000139441	0.00815487
215	ENSG00000165383	474354	LRRC18	leucine rich repeat containing 18	4.38027	2.10355	0.581633	3.61663	0.000298466	0.0132596
216	ENSG00000008438	8993	PGLYRP1	Peptidoglycan Recognition Protein 1	3.08188	2.09555	0.447713	4.68057	2.86e-06	0.000681732
217	ENSG00000245688	NA	AC008659.1	NA	0.834011	2.0924	0.698517	2.99549	0.00274009	0.0464833
218	ENSG00000228196	NA	PTPN2P1	NA	2.01399	2.09062	0.485547	4.30569	1.66e-05	0.00220889
219	ENSG00000280176	NA	AC012486.1	NA	0.967994	2.09022	0.519113	4.02652	5.66e-05	0.00468102
220	ENSG00000253678	NA	AC104964.2	NA	1.32306	2.08695	0.644037	3.24042	0.00119353	0.0295279
221	ENSG00000259188	NA	AC025040.1	NA	1.62689	2.0868	0.54923	3.7995	0.000144989	0.00835595
222	ENSG00000226349	NA	AC099066.1	NA	2.93948	2.08486	0.559099	3.72897	0.000192265	0.0099781
223	ENSG00000116745	6121	RPE65	retinoid isomerohydrolase RPE65	17.8645	2.08249	0.502155	4.14711	3.37e-05	0.00347927
224	ENSG00000235538	NA	AL137005.1	NA	1.71666	2.07288	0.414954	4.99544	5.87e-07	0.000203599
225	ENSG00000204011	NA	COL5A1-AS1	NA	1.25992	2.06829	0.663455	3.11745	0.00182424	0.0372631
226	ENSG00000163810	7047	TGM4	transglutaminase 4	5.6407	2.06799	0.360406	5.73795	9.58e-09	9.87e-06
227	ENSG00000230836	NA	LINC01293	NA	12.119	2.06703	0.430142	4.80545	1.54e-06	0.00042105
228	ENSG00000075429	27091	CACNG5	Calcium Voltage-Gated Channel Auxiliary Subunit Gamma 5	16.3055	2.06572	0.40967	5.04241	4.6e-07	0.000171322
229	ENSG00000188282	285180	RUFY4	RUN and FYVE domain containing 4	208.875	2.06274	0.405413	5.08801	3.62e-07	0.000144043
230	ENSG00000226057	NA	PHF2P2	NA	3.3156	2.06185	0.693148	2.97462	0.0029335	0.0483593
231	ENSG00000167768	3848	KRT1	keratin 1	19.2776	2.05975	0.473327	4.35165	1.35e-05	0.00190457
232	ENSG00000211900	28475	IGHJ6	Immunoglobulin Heavy Joining 6	73.6963	2.0551	0.539242	3.81109	0.000138358	0.00814589
233	ENSG00000235890	54082	TSPEAR-AS1	TSPEAR antisense RNA 1	14.0974	2.04793	0.451554	4.53528	5.75e-06	0.00117849
234	ENSG00000208892	677829	SNORA49	Small Nucleolar RNA, H/ACA Box 49	2.44101	2.04762	0.661484	3.0955	0.00196481	0.0387226
235	ENSG00000250126	NA	AC116563.1	NA	1.42955	2.04691	0.658134	3.11017	0.00186978	0.0377532
236	ENSG00000263958	NA	AC091138.1	NA	1.27934	2.03935	0.601353	3.39127	0.000695701	0.0213594
237	ENSG00000204296	10665	TSBP1	testis expressed basic protein 1	2.24885	2.02744	0.567585	3.57205	0.000354193	0.0146664
238	ENSG00000243264	28882	IGKV2D-29	immunoglobulin kappa variable 2D-29	535.202	2.02675	0.563099	3.59928	0.000319096	0.0138173
239	ENSG00000233056	90625	ERVH48-1	endogenous retrovirus group 48 member 1	16.729	2.02545	0.423573	4.78183	1.74e-06	0.000450751
240	ENSG00000287798	NA	NA	NA	3.57785	2.0209	0.499568	4.04531	5.23e-05	0.00448624
241	ENSG00000265612	100616374	MIR4539	microRNA 4539	8.01068	2.02054	0.578869	3.49049	0.000482142	0.0173586
242	ENSG00000235945	NA	AC002543.1	NA	2.95089	2.01982	0.630498	3.20352	0.00135758	0.031639
243	ENSG00000266560	100533997	MAGEA10-MAGEA5	MAGEA10-MAGEA5 Readthrough	2.08665	2.01959	0.573054	3.52426	0.000424671	0.016348
244	ENSG00000254207	NA	AC100797.1	NA	3.63926	2.01516	0.542293	3.71601	0.000202397	0.0102017
245	ENSG00000253957	28443	IGHV3-22	immunoglobulin heavy variable 3-22 (pseudogene)	8.76853	2.01344	0.569753	3.53389	0.000409492	0.0159921
246	ENSG00000197582	441481	GPX1P1	Glutathione Peroxidase Pseudogene 1	40.3121	2.01329	0.347252	5.79777	6.72e-09	7.45e-06
247	ENSG00000120903	1135	CHRNA2	cholinergic receptor nicotinic alpha 2 subunit	1.44927	2.00636	0.579368	3.46301	0.000534166	0.0184358
248	ENSG00000214548	55384	MEG3	maternally expressed 3	702.489	2.00529	0.335473	5.97752	2.27e-09	2.94e-06
249	ENSG00000286522	8358	H3C2	H3 Clustered Histone 2	28.5772	2.00238	0.36	5.56217	2.66e-08	2.07e-05
250	ENSG00000256268	105369807	LINC02454	long intergenic non-protein coding RNA 2454	8.01036	2.00037	0.467225	4.28137	1.86e-05	0.00237757
251	ENSG00000249395	101805492	CASC9	cancer susceptibility 9	28.1911	1.99868	0.630304	3.17098	0.00151928	0.0335996
252	ENSG00000145721	167410	LIX1	limb and CNS expressed 1	28.3159	1.99694	0.470187	4.24713	2.17e-05	0.00264171
253	ENSG00000189058	347	APOD	apolipoprotein D	11292.1	1.99687	0.438257	4.5564	5.2e-06	0.0010916
254	ENSG00000228252	NA	COL6A4P2	NA	27.5759	1.99333	0.355592	5.60568	2.07e-08	1.8e-05
255	ENSG00000248837	NA	AC097512.1	NA	5.85787	1.99234	0.552321	3.60721	0.000309501	0.0135189
256	ENSG00000279724	NA	AC005086.2	NA	0.985527	1.98695	0.587246	3.38351	0.000715653	0.0216282
257	ENSG00000286984	NA	NA	NA	5.1068	1.98372	0.5948	3.3351	0.000852678	0.0239921
258	ENSG00000211654	28783	IGLV5-37	immunoglobulin lambda variable 5-37	48.3639	1.97615	0.630097	3.13626	0.00171116	0.0360479
259	ENSG00000244604	NA	AC025518.1	NA	3.14049	1.97437	0.48665	4.05707	4.97e-05	0.00435193
260	ENSG00000254366	NA	AC062004.1	NA	7.66957	1.97414	0.571505	3.45427	0.000551777	0.0187118
261	ENSG00000287755	NA	NA	NA	1.19612	1.97129	0.657894	2.99637	0.00273214	0.046416
262	ENSG00000152208	2895	GRID2	glutamate ionotropic receptor delta type subunit 2	4.98324	1.96567	0.614209	3.20032	0.00137274	0.0318677
263	ENSG00000236536	NA	AC003986.3	NA	2.26646	1.96508	0.531465	3.69748	0.000217748	0.0107587
264	ENSG00000271569	NA	IGKV1OR2-6	NA	33.9277	1.9603	0.531655	3.68717	0.000226762	0.0109684
265	ENSG00000136931	2516	NR5A1	nuclear receptor subfamily 5 group A member 1	14.8949	1.95482	0.49042	3.98602	6.72e-05	0.00517986
266	ENSG00000254948	392194	OR7E158P	olfactory receptor family 7 subfamily E member 158 pseudogene	15.2258	1.95213	0.5786	3.37389	0.000741137	0.0220407
267	ENSG00000254092	NA	AC015468.3	NA	1.24853	1.95157	0.61455	3.1756	0.00149525	0.0332995
268	ENSG00000228561	NA	AC026355.1	NA	4.55479	1.94555	0.497269	3.91247	9.14e-05	0.00633807
269	ENSG00000172927	26579	MYEOV	myeloma overexpressed	903.595	1.94463	0.509681	3.81538	0.000135973	0.00807656
270	ENSG00000183709	282616	IFNL2	interferon lambda 2	7.23676	1.93368	0.442564	4.36926	1.25e-05	0.0018442
271	ENSG00000241884	NA	AC114401.1	NA	0.932428	1.93367	0.640758	3.01779	0.00254624	0.0445764
272	ENSG00000171360	8687	KRT38	keratin 38	12.2533	1.93087	0.620544	3.11157	0.00186093	0.0377069
273	ENSG00000229140	137196	CCDC26	CCDC26 Long Non-Coding RNA	39.2437	1.92216	0.454039	4.23347	2.3e-05	0.00271738
274	ENSG00000131482	2538	G6PC	Glucose-6-Phosphatase Catalytic Subunit 1	1.03945	1.92157	0.571431	3.36274	0.000771741	0.0225478
275	ENSG00000238015	100130630	AC104837.2	ribosomal protein L23 pseudogene 3	3.11476	1.92119	0.493777	3.8908	9.99e-05	0.00664516
276	ENSG00000182223	326340	ZAR1	Zygote Arrest 1	1.60276	1.91969	0.600091	3.199	0.00137904	0.0319013
277	ENSG00000277241	NA	AC026355.3	NA	1.16382	1.91914	0.612969	3.13089	0.00174277	0.0363398
278	ENSG00000253852	NA	AC011383.1	NA	1.93107	1.91593	0.581852	3.29282	0.00099187	0.0263274
279	ENSG00000236039	101927630	AC019117.1	long intergenic non-protein coding RNA 2889	23.6903	1.91381	0.396327	4.82886	1.37e-06	0.000391087
280	ENSG00000223949	101927034	ROR1-AS1	ROR1 antisense RNA 1	24.9812	1.91298	0.371353	5.15139	2.59e-07	0.000113224
281	ENSG00000113196	9421	HAND1	heart and neural crest derivatives expressed 1	1.40371	1.90579	0.615821	3.09471	0.00197004	0.0387493
282	ENSG00000287333	NA	NA	NA	1.22192	1.89841	0.635229	2.98854	0.00280313	0.0472098
283	ENSG00000283047	NA	CU459211.1	NA	5.70446	1.89382	0.48411	3.91196	9.15e-05	0.00633807
284	ENSG00000269986	NA	AC040174.2	NA	3.93175	1.89298	0.586014	3.23026	0.00123677	0.030108
285	ENSG00000169900	260434	PYDC1	pyrin domain containing 1	87.4064	1.89083	0.58388	3.23839	0.00120208	0.0296341
286	ENSG00000287692	NA	NA	NA	16.8834	1.8861	0.472107	3.99508	6.47e-05	0.00507056
287	ENSG00000276412	NA	AL591926.3	NA	2.42131	1.88464	0.488767	3.8559	0.000115303	0.00721281
288	ENSG00000249937	646241	LINC02223	Long Intergenic Non-Protein Coding RNA 2223	2.19029	1.88348	0.4824	3.9044	9.45e-05	0.00642524
289	ENSG00000149451	80332	ADAM33	ADAM metallopeptidase domain 33	173.464	1.88158	0.329284	5.71416	1.1e-08	1.07e-05
290	ENSG00000237525	NA	AC012668.3	NA	2.80494	1.88104	0.48056	3.91426	9.07e-05	0.00631553
291	ENSG00000220925	106478965	IGBP1-AS2	IGBP1 Antisense RNA 2	0.878889	1.88016	0.616069	3.05187	0.00227422	0.0417984
292	ENSG00000237557	NA	YWHABP1	NA	0.937841	1.87992	0.537127	3.49995	0.000465348	0.0170519
293	ENSG00000234438	390594	KBTBD13	Kelch Repeat And BTB Domain Containing 13	2.86365	1.87894	0.517431	3.63129	0.000282005	0.0127635
294	ENSG00000277382	NA	AC005837.3	NA	2.05125	1.87377	0.524264	3.5741	0.00035144	0.0146041
295	ENSG00000251003	NA	ZFPM2-AS1	NA	102.176	1.87129	0.587588	3.18471	0.00144902	0.0327487
296	ENSG00000227877	100507027	MRLN	myoregulin	2.00252	1.87073	0.617709	3.0285	0.00245768	0.0438589
297	ENSG00000279565	NA	AL121835.2	NA	3.35735	1.86787	0.591315	3.15884	0.001584	0.034551
298	ENSG00000241529	NA	RN7SL767P	NA	3.74675	1.86582	0.441765	4.22355	2.4e-05	0.00278948
299	ENSG00000285578	NA	NA	NA	1.58665	1.86542	0.567151	3.28911	0.00100505	0.0265935
300	ENSG00000282381	NA	AC104073.4	NA	4.81196	1.86293	0.464286	4.01247	6.01e-05	0.00490136
301	ENSG00000174990	763	CA5A	carbonic anhydrase 5A	1.88775	1.86257	0.549541	3.38932	0.000700667	0.0214555
302	ENSG00000276508	NA	AC243830.3	NA	1.58082	1.85478	0.605317	3.06414	0.00218294	0.0411686
303	ENSG00000224315	644896	RPL7P7	ribosomal protein L7 pseudogene 7	3.36491	1.8506	0.489313	3.78205	0.000155543	0.00859472
304	ENSG00000160801	5745	PTH1R	parathyroid hormone 1 receptor	114.749	1.84973	0.330501	5.59674	2.18e-08	1.8e-05
305	ENSG00000254885	NA	AP001547.1	NA	1.2742	1.84587	0.596572	3.09412	0.00197397	0.0388047
306	ENSG00000240869	NA	RN7SL128P	NA	5.67773	1.84466	0.464389	3.97222	7.12e-05	0.00532994
307	ENSG00000213703	NA	AL138847.1	NA	1.98371	1.84453	0.519784	3.54865	0.000387211	0.0153825
308	ENSG00000237070	NA	AC005550.2	NA	3.48677	1.84348	0.617163	2.98702	0.00281715	0.0472706
309	ENSG00000277721	NA	RF00017	Metazoan Signal Recognition Particle RNA	0.857143	1.8429	0.580129	3.17672	0.00148953	0.0332635
310	ENSG00000230596	NA	GPAA1P2	NA	0.901241	1.83964	0.602772	3.05197	0.00227343	0.0417984
311	ENSG00000174332	148979	GLIS1	GLIS family zinc finger 1	82.1561	1.83799	0.354958	5.17805	2.24e-07	0.000104728
312	ENSG00000229880	NA	IMMTP1	NA	1.16875	1.83699	0.513691	3.57606	0.000348814	0.0145295
313	ENSG00000255040	NA	MORF4L1P3	NA	1.97156	1.83562	0.467515	3.92633	8.63e-05	0.00614121
314	ENSG00000233633	105373352	AC093326.1	uncharacterized LOC105373352	6.49756	1.83386	0.600236	3.05523	0.00224891	0.0417569
315	ENSG00000269420	106144526	PLA2G4C-AS1	PLA2G4C antisense RNA 1	1.03811	1.83148	0.439878	4.16361	3.13e-05	0.00331527
316	ENSG00000259294	NA	AC005096.1	NA	1.1704	1.82932	0.602369	3.03687	0.00239047	0.0430986
317	ENSG00000231252	101926964	AC099792.1	uncharacterized LOC101926964	3.31793	1.82676	0.490769	3.72224	0.00019746	0.0100687
318	ENSG00000197549	649179	PRAMENP	PRAME N-terminal like, pseudogene	3.58875	1.82668	0.537621	3.39772	0.000679508	0.0210763
319	ENSG00000166105	112937	GLB1L3	galactosidase beta 1 like 3	25.5893	1.82644	0.364867	5.00578	5.56e-07	0.0001949
320	ENSG00000203855	NA	HSD3BP4	NA	2.78409	1.82398	0.564198	3.23288	0.00122548	0.0299163
321	ENSG00000145107	116211	TM4SF19	transmembrane 4 L six family member 19	16.8192	1.82225	0.368937	4.93917	7.85e-07	0.000264266
322	ENSG00000272381	NA	AL356258.1	NA	3.81898	1.82129	0.402805	4.52151	6.14e-06	0.00122211
323	ENSG00000263413	100616276	MIR4538	microRNA 4538	2.25723	1.82054	0.574421	3.16935	0.00152782	0.033746
324	ENSG00000253460	NA	IGKV2OR22-3	NA	5.24853	1.81621	0.487865	3.72278	0.000197044	0.0100653
325	ENSG00000215533	193629	LINC00189	long intergenic non-protein coding RNA 189	4.72836	1.81339	0.466515	3.88709	0.000101454	0.00670641
326	ENSG00000236264	NA	RPL26P30	NA	308.356	1.81228	0.516311	3.51005	0.000448023	0.0166843
327	ENSG00000224525	NA	AL591686.1	NA	2.31001	1.81194	0.61237	2.9589	0.00308737	0.0497945
328	ENSG00000170891	54360	CYTL1	cytokine like 1	84.7217	1.80759	0.369559	4.89122	1e-06	0.000313448
329	ENSG00000206728	NA	RF00019	NA	3.70945	1.80724	0.366801	4.92704	8.35e-07	0.000270789
330	ENSG00000164488	168002	DACT2	dishevelled binding antagonist of beta catenin 2	65.309	1.80606	0.425312	4.24645	2.17e-05	0.00264171
331	ENSG00000279821	NA	AC145098.2	NA	65.7633	1.80454	0.324174	5.56657	2.6e-08	2.07e-05
332	ENSG00000224961	NA	LINC01752	NA	6.5726	1.80254	0.455737	3.95522	7.65e-05	0.0056037
333	ENSG00000178343	152573	SHISA3	shisa family member 3	33.2745	1.80114	0.449495	4.00703	6.15e-05	0.00493586
334	ENSG00000265735	NA	RN7SL5P	NA	6.63909	1.80057	0.450217	3.99935	6.35e-05	0.00501857
335	ENSG00000284727	NA	AC116562.4	NA	13.0478	1.80045	0.406642	4.42761	9.53e-06	0.00156976
336	ENSG00000230735	NA	AC093423.2	NA	1.70553	1.79987	0.585147	3.07592	0.00209852	0.0401932
337	ENSG00000235111	NA	Z97192.3	NA	9.57914	1.79939	0.480347	3.74602	0.000179661	0.00953594
338	ENSG00000105550	26291	FGF21	fibroblast growth factor 21	28.2034	1.79829	0.598448	3.00493	0.00265642	0.0456458
339	ENSG00000271620	NA	IGHV3OR16-7	NA	1.90981	1.7936	0.600753	2.98559	0.00283032	0.0473944
340	ENSG00000186732	758	MPPED1	Metallophosphoesterase Domain Containing 1	4.11418	1.7919	0.575527	3.1135	0.00184885	0.0376203
341	ENSG00000248587	NA	GDNF-AS1	NA	9.67048	1.79005	0.529652	3.37968	0.000725714	0.0218032
342	ENSG00000233419	NA	AL121994.1	NA	1.21706	1.78669	0.479666	3.72486	0.000195425	0.01006
343	ENSG00000225231	NA	LINC02470	NA	3.19727	1.78344	0.538011	3.31487	0.000916854	0.0251132
344	ENSG00000127831	7429	VIL1	villin 1	33.0903	1.78252	0.525507	3.392	0.000693854	0.0213214
345	ENSG00000239528	NA	RPS14P8	NA	12.7256	1.78198	0.387798	4.59513	4.32e-06	0.000935213
346	ENSG00000223403	100507257	MEG9	maternally expressed 9	5.51136	1.78176	0.439847	4.05087	5.1e-05	0.00443475
347	ENSG00000226440	NA	AL365214.2	NA	12.0093	1.78057	0.341592	5.21256	1.86e-07	9.07e-05
348	ENSG00000180210	2147	F2	coagulation factor II, thrombin	2.63261	1.77791	0.368431	4.82563	1.4e-06	0.00039428
349	ENSG00000277558	NA	AL109923.1	NA	1.59647	1.77642	0.578094	3.07289	0.00211995	0.040361
350	ENSG00000263883	NA	EEF1DP7	NA	1.63267	1.77597	0.543249	3.26916	0.00107866	0.0278869
351	ENSG00000167281	146713	RBFOX3	RNA binding fox-1 homolog 3	12.5835	1.77322	0.348329	5.09065	3.57e-07	0.000144043
352	ENSG00000253250	100127983	C8orf88	chromosome 8 open reading frame 88	35.0716	1.7707	0.364041	4.864	1.15e-06	0.000335815
353	ENSG00000278463	8335	HIST1H2AB	H2A clustered histone 4	4.15	1.76812	0.394568	4.48114	7.42e-06	0.00138344
354	ENSG00000279933	NA	AL031595.1	NA	2.48469	1.7676	0.505516	3.49662	0.000471184	0.0171225
355	ENSG00000184163	388581	C1QTNF12	C1q and TNF related 12	63.633	1.76651	0.289817	6.09527	1.09e-09	1.59e-06
356	ENSG00000269720	110806280	CCDC194	coiled-coil domain containing 194	9.34618	1.76322	0.407362	4.3284	1.5e-05	0.00203152
357	ENSG00000105251	56961	SHD	Src homology 2 domain containing transforming protein D	10.5065	1.76295	0.410666	4.29289	1.76e-05	0.00230526
358	ENSG00000231453	285084	LINC01305	long intergenic non-protein coding RNA 1305	18.595	1.76294	0.45082	3.91052	9.21e-05	0.00635096
359	ENSG00000200795	26835	RNU4-1	RNA, U4 small nuclear 1	7.586	1.75976	0.40169	4.38088	1.18e-05	0.00179251
360	ENSG00000167992	220001	VWCE	von Willebrand factor C and EGF domains	57.7697	1.7595	0.264558	6.65071	2.92e-11	6.81e-08
361	ENSG00000284194	9997	SCO2	Synthesis Of Cytochrome C Oxidase 2	21.4252	1.75858	0.336802	5.22139	1.78e-07	8.89e-05
362	ENSG00000230910	NA	AL391807.1	NA	5.29614	1.75436	0.497047	3.52957	0.000416234	0.0161117
363	ENSG00000256325	NA	AC025423.1	NA	1.78984	1.7485	0.530529	3.29577	0.000981514	0.0261674
364	ENSG00000236973	NA	GAPDHP51	NA	1.7857	1.74539	0.563853	3.09548	0.00196495	0.0387226
365	ENSG00000234779	111216284	BNC2-AS1	BNC2 antisense RNA 1	14.8702	1.74511	0.385123	4.53132	5.86e-06	0.00118695
366	ENSG00000175894	54084	TSPEAR	thrombospondin type laminin G domain and EAR repeats	15.7915	1.74361	0.470428	3.70642	0.000210205	0.0104896
367	ENSG00000287049	NA	NA	NA	1.32913	1.74295	0.540289	3.22596	0.00125552	0.0303115
368	ENSG00000265095	100462792	FTLP12	ferritin light chain pseudogene 12	1.80892	1.74077	0.4706	3.69905	0.000216409	0.0107228
369	ENSG00000099869	NA	IGF2-AS	NA	6.10006	1.74027	0.506669	3.43473	0.000593136	0.0194734
370	ENSG00000171819	10218	ANGPTL7	angiopoietin like 7	19.7759	1.73898	0.555652	3.12962	0.00175032	0.0364191
371	ENSG00000233365	101929297	AL121956.1	uncharacterized LOC101929297	12.3357	1.73878	0.548412	3.17057	0.00152138	0.0336248
372	ENSG00000231156	NA	AC093702.1	NA	5.67927	1.7363	0.532373	3.26143	0.00110852	0.0282829
373	ENSG00000139344	144193	AMDHD1	amidohydrolase domain containing 1	66.6423	1.73171	0.395568	4.37777	1.2e-05	0.00180295
374	ENSG00000126467	60385	TSKS	testis specific serine kinase substrate	19.5745	1.72963	0.339834	5.08964	3.59e-07	0.000144043
375	ENSG00000279617	NA	AC005796.1	NA	1.78214	1.72937	0.510095	3.39029	0.000698179	0.021398
376	ENSG00000237787	NA	C3orf79	NA	1.70463	1.72879	0.554176	3.11957	0.00181113	0.0371245
377	ENSG00000171855	3456	IFNB1	interferon beta 1	4.68761	1.72754	0.44287	3.90078	9.59e-05	0.00649011
378	ENSG00000288107	NA	NA	NA	5.02948	1.72621	0.482657	3.57646	0.000348276	0.0145243
379	ENSG00000248050	NA	AC079061.1	NA	1.81867	1.72378	0.509115	3.38583	0.000709624	0.0215789
380	ENSG00000197561	NA	ELANE	NA	3.39691	1.72083	0.480053	3.58467	0.00033751	0.0142278
381	ENSG00000286492	NA	NA	NA	1.31496	1.71965	0.564062	3.04869	0.00229841	0.0420493
382	ENSG00000163792	150921	TCF23	transcription factor 23	9.83	1.7196	0.405676	4.23885	2.25e-05	0.00269403
383	ENSG00000236385	NA	AC026355.2	NA	3.41243	1.71939	0.501476	3.42867	0.000606546	0.0197028
384	ENSG00000231754	NA	AL512380.1	NA	7.07971	1.71174	0.505104	3.38889	0.000701764	0.0214703
385	ENSG00000202538	26834	RNU4-2	RNA, U4 small nuclear 2	20.3809	1.70698	0.39887	4.27954	1.87e-05	0.00238243
386	ENSG00000126500	23769	FLRT1	fibronectin leucine rich transmembrane protein 1	56.9003	1.70653	0.31925	5.34543	9.02e-08	5.27e-05
387	ENSG00000250490	401172	LINC02145	long intergenic non-protein coding RNA 2145	8.36113	1.70558	0.38324	4.45043	8.57e-06	0.00150503
388	ENSG00000145642	100132916	SHISAL2B	shisa like 2B	1.7296	1.70462	0.49006	3.4784	0.000504411	0.0178492
389	ENSG00000272789	NA	AC010976.2	NA	13.8117	1.70384	0.439852	3.87367	0.00010721	0.00690383
390	ENSG00000243562	NA	RN7SL838P	NA	1.12473	1.70338	0.562231	3.02968	0.00244816	0.0437782
391	ENSG00000188848	389206	BEND4	BEN domain containing 4	26.8242	1.70099	0.435603	3.9049	9.43e-05	0.00642435
392	ENSG00000170323	2167	FABP4	fatty acid binding protein 4	3120.03	1.69858	0.540261	3.14399	0.00166658	0.0354475
393	ENSG00000180770	NA	OR7E129P	NA	2.3956	1.69767	0.551449	3.07857	0.00207995	0.0399686
394	ENSG00000123496	3598	IL13RA2	interleukin 13 receptor subunit alpha 2	46.9298	1.69589	0.38851	4.36511	1.27e-05	0.0018442
395	ENSG00000236024	101929437	PRRX2-AS1	PRRX2 antisense RNA 1	1.40256	1.69274	0.535014	3.16391	0.00155665	0.0342102
396	ENSG00000105509	3036	HAS1	hyaluronan synthase 1	99.9702	1.69131	0.430925	3.92483	8.68e-05	0.00616385
397	ENSG00000264705	NA	AC090337.1	NA	3.46435	1.68921	0.445276	3.79362	0.000148465	0.00847048
398	ENSG00000217897	NA	HSPE1P8	NA	1.6912	1.6878	0.445813	3.7859	0.000153154	0.00858487
399	ENSG00000231703	NA	AL354993.1	NA	4.75173	1.68733	0.45161	3.73626	0.00018678	0.00980544
400	ENSG00000187144	374955	SPATA21	spermatogenesis associated 21	5.39979	1.68712	0.488956	3.45046	0.000559635	0.0188687
401	ENSG00000274310	NA	AC091076.1	NA	1.13417	1.68588	0.554357	3.04115	0.00235679	0.0428442
402	ENSG00000189292	285016	ALKAL2	ALK and LTK ligand 2	234.814	1.68303	0.489122	3.44092	0.000579744	0.0192321
403	ENSG00000146755	135892	TRIM50	tripartite motif containing 50	11.6588	1.68168	0.408431	4.11741	3.83e-05	0.00374394
404	ENSG00000256008	NA	AC125616.1	NA	1.4382	1.68158	0.543597	3.09343	0.00197859	0.0388331
405	ENSG00000170835	1056	CEL	carboxyl ester lipase	87.7971	1.68137	0.320079	5.25298	1.5e-07	7.71e-05
406	ENSG00000175426	5122	PCSK1	proprotein convertase subtilisin/kexin type 1	206.362	1.67985	0.381477	4.40355	1.06e-05	0.00166544
407	ENSG00000204613	10107	TRIM10	tripartite motif containing 10	9.99822	1.67983	0.503669	3.33519	0.000852425	0.0239921
408	ENSG00000241244	28901	IGKV1D-16	immunoglobulin kappa variable 1D-16	171.783	1.6757	0.529955	3.16197	0.00156708	0.0343102
409	ENSG00000124575	3007	HIST1H1D	H1.3 linker histone, cluster member	23.5462	1.67311	0.332749	5.02816	4.95e-07	0.000178843
410	ENSG00000284610	NA	AC107918.3	NA	56.4015	1.67212	0.406937	4.10903	3.97e-05	0.00382381
411	ENSG00000261787	100129654	TCF24	transcription factor 24	11.1256	1.67208	0.528098	3.16623	0.0015443	0.0339602
412	ENSG00000287485	NA	NA	NA	1.91735	1.672	0.420593	3.97535	7.03e-05	0.0053142
413	ENSG00000252244	100147746	RNU7-3P	RNA, U7 small nuclear 3 pseudogene	1.82597	1.67022	0.439406	3.80108	0.000144064	0.00834167
414	ENSG00000223648	28414	IGHV3-64	immunoglobulin heavy variable 3-64	133.898	1.66944	0.529151	3.15494	0.00160531	0.0347349
415	ENSG00000164756	169026	SLC30A8	solute carrier family 30 member 8	20.0942	1.66632	0.474809	3.50945	0.000449029	0.0166843
416	ENSG00000254458	NA	AP001107.3	NA	3.55798	1.66585	0.502784	3.31325	0.00092217	0.0252182
417	ENSG00000234925	NA	ATP5PDP4	NA	18.5923	1.66563	0.330765	5.03568	4.76e-07	0.000175583
418	ENSG00000280222	NA	AL365209.1	NA	6.43126	1.6654	0.374241	4.45007	8.58e-06	0.00150503
419	ENSG00000187475	3010	HIST1H1T	H1.6 linker histone, cluster member	5.15043	1.66423	0.450719	3.6924	0.000222145	0.0108687
420	ENSG00000218281	387323	HIST1H2APS3	H2A clustered histone 9, pseudogene	4.26805	1.66336	0.460628	3.61107	0.000304936	0.0134298
421	ENSG00000265702	105371855	AC005821.1	uncharacterized LOC105371855	10.2661	1.66287	0.397566	4.18262	2.88e-05	0.00315463
422	ENSG00000282989	NA	AP001206.1	NA	1.84531	1.66095	0.537996	3.08729	0.00201988	0.0393539
423	ENSG00000233478	NA	AL031280.1	NA	3.12997	1.65873	0.390399	4.2488	2.15e-05	0.00263247
424	ENSG00000236078	NA	LINC01447	NA	1.18351	1.65728	0.518795	3.19447	0.00140088	0.0320335
425	ENSG00000259225	101928227	LINC02345	long intergenic non-protein coding RNA 2345	40.3952	1.65642	0.309212	5.3569	8.47e-08	5.03e-05
426	ENSG00000108231	9211	LGI1	Leucine Rich Glioma Inactivated 1	2.16975	1.65596	0.529163	3.12939	0.00175167	0.0364191
427	ENSG00000232775	106480334	BMS1P22	BMS1 pseudogene 22	7.21558	1.65541	0.407138	4.06595	4.78e-05	0.00423169
428	ENSG00000245812	101927740	LINC02202	long intergenic non-protein coding RNA 2202	27.7017	1.65405	0.305106	5.42123	5.92e-08	3.7e-05
429	ENSG00000258483	105371008	LINC02251	long intergenic non-protein coding RNA 2251	18.9543	1.6538	0.550009	3.00685	0.00263971	0.0454151
430	ENSG00000066382	744	MPPED2	metallophosphoesterase domain containing 2	369.216	1.65377	0.4122	4.01205	6.02e-05	0.00490136
431	ENSG00000106809	4969	OGN	osteoglycin	378.962	1.65282	0.436146	3.78961	0.000150885	0.00856669
432	ENSG00000254287	NA	AC007991.4	NA	4.35657	1.65178	0.516471	3.1982	0.0013829	0.0319013
433	ENSG00000225964	104326052	NRIR	Negative Regulator Of Interferon Response	38.1931	1.64793	0.309709	5.32091	1.03e-07	5.83e-05
434	ENSG00000251209	NA	LINC00923	NA	14.3943	1.64783	0.480592	3.42875	0.000606373	0.0197028
435	ENSG00000274312	NA	AC015722.2	NA	5.70317	1.64744	0.506371	3.25343	0.00114022	0.0287775
436	ENSG00000261868	NA	MFSD1P1	NA	2.08834	1.64704	0.525791	3.13249	0.00173329	0.0362718
437	ENSG00000211597	28950	IGKJ1	Immunoglobulin Kappa Joining 1	80.3847	1.64327	0.489458	3.35732	0.000787017	0.0227851
438	ENSG00000279825	NA	AC003957.1	NA	2.11786	1.64229	0.53903	3.04674	0.00231337	0.0422302
439	ENSG00000269954	NA	AC022239.1	NA	10.8606	1.64085	0.487865	3.36333	0.000770086	0.0225183
440	ENSG00000230990	NA	AL049649.1	NA	1.53139	1.64055	0.515886	3.18006	0.00147245	0.0330651
441	ENSG00000228655	NA	AC096558.1	NA	7.85046	1.63977	0.447402	3.6651	0.00024724	0.0115481
442	ENSG00000128438	NA	TBC1D27P	NA	20.5468	1.63781	0.414668	3.9497	7.82e-05	0.00569886
443	ENSG00000168748	766	CA7	Carbonic Anhydrase 7	1.65932	1.63773	0.424681	3.85639	0.000115075	0.00721143
444	ENSG00000204657	7932	OR2H2	olfactory receptor family 2 subfamily H member 2	10.9278	1.63656	0.40879	4.00343	6.24e-05	0.00496288
445	ENSG00000251169	101927934	LINC01843	long intergenic non-protein coding RNA 1843	2.31117	1.63585	0.522298	3.13203	0.001736	0.0363009
446	ENSG00000286710	NA	NA	NA	3.78418	1.63574	0.438921	3.72672	0.00019399	0.0100231
447	ENSG00000273372	NA	SFTPD-AS1	NA	5.62247	1.62852	0.441612	3.68767	0.000226317	0.0109656
448	ENSG00000249526	NA	AC008667.1	NA	2.38852	1.62562	0.493509	3.294	0.000987716	0.026292
449	ENSG00000169760	22871	NLGN1	neuroligin 1	39.7725	1.62329	0.418114	3.88242	0.000103422	0.00674668
450	ENSG00000105675	495	ATP4A	ATPase H+/K+ transporting subunit alpha	6.67306	1.62245	0.437557	3.70797	0.000208929	0.0104707
451	ENSG00000228318	NA	AP001610.1	NA	11.7864	1.62035	0.38277	4.2332	2.3e-05	0.00271738
452	ENSG00000213069	NA	KRT8P40	NA	1.03825	1.61992	0.49309	3.28523	0.00101899	0.0267587
453	ENSG00000233746	NA	LINC00656	NA	1.02819	1.61252	0.523656	3.07935	0.00207449	0.0399048
454	ENSG00000225886	NA	AL445490.1	NA	21.6938	1.61238	0.354065	4.5539	5.27e-06	0.00109808
455	ENSG00000104921	2208	FCER2	Fc fragment of IgE receptor II	86.7868	1.61136	0.534654	3.01384	0.00257961	0.0449473
456	ENSG00000202347	100873860	RNU1-16P	RNA, U1 small nuclear 16, pseudogene	4.52034	1.61044	0.538242	2.99204	0.00277123	0.0468765
457	ENSG00000229160	NA	AC009229.2	NA	7.77033	1.6099	0.459719	3.50192	0.000461913	0.0169615
458	ENSG00000259125	NA	LRP1-AS	NA	1.65706	1.60844	0.5129	3.13597	0.00171288	0.0360479
459	ENSG00000261117	NA	AC009486.1	NA	5.69045	1.60515	0.426582	3.76282	0.000168007	0.00908246
460	ENSG00000232916	NA	HMGN2P27	NA	1.36646	1.60501	0.541887	2.96188	0.00305768	0.0495088
461	ENSG00000115590	7850	IL1R2	interleukin 1 receptor type 2	297.779	1.605	0.363302	4.4178	9.97e-06	0.00161708
462	ENSG00000030304	4593	MUSK	muscle associated receptor tyrosine kinase	13.8151	1.60232	0.460265	3.48131	0.000498971	0.0177941
463	ENSG00000224238	NA	WARS2-IT1	NA	8.31399	1.60156	0.361645	4.42854	9.49e-06	0.00156976
464	ENSG00000234409	388849	CCDC188	coiled-coil domain containing 188	27.7701	1.60077	0.292594	5.47094	4.48e-08	3.07e-05
465	ENSG00000238168	NA	AC137055.1	NA	2.19937	1.59856	0.392235	4.07552	4.59e-05	0.00412399
466	ENSG00000238160	NA	AC116366.2	NA	1.88418	1.59713	0.434548	3.6754	0.000237482	0.0112422
467	ENSG00000186704	107161144	DTX2P1	DTX2 Pseudogene 1	3.11671	1.59596	0.404763	3.94294	8.05e-05	0.00581362
468	ENSG00000236562	NA	AC116049.1	NA	5.84418	1.59435	0.327497	4.8683	1.13e-06	0.000334171
469	ENSG00000287823	NA	NA	NA	8.49337	1.59289	0.462346	3.44524	0.000570553	0.0190928
470	ENSG00000167858	83659	TEKT1	tektin 1	4.4565	1.59259	0.397442	4.00711	6.15e-05	0.00493586
471	ENSG00000196091	4604	MYBPC1	myosin binding protein C1	1025.22	1.59096	0.512707	3.10306	0.00191532	0.038231
472	ENSG00000231877	NA	AL359551.1	NA	1.60531	1.59057	0.532823	2.98517	0.00283422	0.0474144
473	ENSG00000242242	NA	NECTIN3-AS1	NA	30.2968	1.58699	0.433386	3.66185	0.000250405	0.0116493
474	ENSG00000258732	NA	AC025884.1	NA	26.6947	1.58532	0.45738	3.46609	0.000528092	0.018371
475	ENSG00000239820	NA	RN7SL213P	NA	0.867924	1.5836	0.521086	3.03905	0.00237327	0.0429876
476	ENSG00000258702	NA	AL137786.1	NA	3.69039	1.58173	0.418541	3.77917	0.000157354	0.00865346
477	ENSG00000237115	100421775	AL139805.1	leucine rich repeat containing 8 VRAC subunit B pseudogene	8.76866	1.58166	0.350427	4.51354	6.38e-06	0.00124772
478	ENSG00000182393	282618	IFNL1	interferon lambda 1	16.0611	1.58074	0.431782	3.66098	0.000251257	0.0116707
479	ENSG00000260776	NA	AC104758.3	NA	5.26183	1.57815	0.495808	3.18299	0.00145762	0.0328584
480	ENSG00000234184	101927412	LINC01781	long intergenic non-protein coding RNA 1781	18.9964	1.57779	0.444726	3.54778	0.000388499	0.0153825
481	ENSG00000131203	3620	IDO1	indoleamine 2,3-dioxygenase 1	3028.74	1.57602	0.435505	3.61884	0.000295927	0.0132059
482	ENSG00000233623	NA	PGAM1P11	NA	1.79958	1.57124	0.510849	3.07575	0.00209973	0.0401943
483	ENSG00000188820	441168	CALHM6	calcium homeostasis modulator family member 6	89.484	1.56964	0.370964	4.23125	2.32e-05	0.00273192
484	ENSG00000205786	NA	LINC01531	NA	1.07162	1.56952	0.453645	3.45979	0.000540588	0.0185217
485	ENSG00000236056	NA	GAPDHP14	NA	4.0311	1.56877	0.428303	3.66277	0.000249506	0.0116319
486	ENSG00000243810	NA	AL121721.1	NA	3.91523	1.56834	0.452101	3.469	0.000522398	0.0182051
487	ENSG00000227462	NA	PSME2P6	NA	1.48928	1.56824	0.52313	2.9978	0.0027194	0.0462729
488	ENSG00000223722	NA	AC023157.1	NA	72.6732	1.56584	0.464473	3.37121	0.000748388	0.0221081
489	ENSG00000106689	9355	LHX2	LIM homeobox 2	99.2691	1.56357	0.432301	3.61684	0.000298216	0.0132596
490	ENSG00000278931	NA	CR381670.1	NA	1.95454	1.5631	0.502409	3.11121	0.00186322	0.0377069
491	ENSG00000223864	NA	NPM1P19	NA	2.88355	1.563	0.422849	3.69635	0.000218722	0.0107673
492	ENSG00000269321	NA	AC011466.2	NA	1.49388	1.5627	0.478905	3.26307	0.00110214	0.0282229
493	ENSG00000070031	6343	SCT	secretin	38.6459	1.56227	0.360086	4.33862	1.43e-05	0.00197968
494	ENSG00000101203	57642	COL20A1	collagen type XX alpha 1 chain	3.74909	1.56138	0.459058	3.40127	0.000670744	0.0208949
495	ENSG00000254017	3499	IGHEP2	immunoglobulin heavy constant epsilon P2 (pseudogene)	4.57189	1.56109	0.381556	4.09136	4.29e-05	0.00395666
496	ENSG00000239608	100874089	RUVBL1-AS1	RUVBL1 antisense RNA 1	1.37773	1.55999	0.523143	2.98196	0.00286413	0.0477097
497	ENSG00000196711	389658	ALKAL1	ALK and LTK ligand 1	7.13504	1.55965	0.506385	3.07997	0.00207019	0.0399048
498	ENSG00000287093	NA	NA	NA	3.33918	1.55609	0.369848	4.20738	2.58e-05	0.00288228
499	ENSG00000273312	NA	AL121749.1	NA	14.3639	1.55502	0.491039	3.1668	0.00154126	0.0339145
500	ENSG00000224940	401399	PRRT4	proline rich transmembrane protein 4	46.3824	1.55481	0.371835	4.18145	2.9e-05	0.00316021
501	ENSG00000154342	89780	WNT3A	Wnt family member 3A	10.5153	1.55307	0.4257	3.64827	0.00026401	0.0120854
502	ENSG00000233825	NA	AL391839.2	NA	1.16725	1.55306	0.458974	3.38377	0.000714992	0.0216282
503	ENSG00000211974	102723168	IGHV2-70D	immunoglobulin heavy variable 2-70D	124.568	1.55246	0.519682	2.98732	0.00281435	0.0472706
504	ENSG00000275210	NA	AC245884.11	NA	1.68506	1.552	0.379027	4.09468	4.23e-05	0.00394723
505	ENSG00000254337	NA	AC083967.1	NA	16.0783	1.55036	0.402454	3.85226	0.000117032	0.00726903
506	ENSG00000255002	NA	LINC02324	NA	2.66161	1.54976	0.407003	3.80774	0.000140245	0.00817456
507	ENSG00000255462	NA	AC104031.1	NA	6.76412	1.54933	0.394788	3.92447	8.69e-05	0.00616385
508	ENSG00000240233	NA	RN7SL587P	NA	2.08547	1.5488	0.519359	2.98214	0.00286237	0.0477097
509	ENSG00000168135	3761	KCNJ4	potassium inwardly rectifying channel subfamily J member 4	6.33399	1.54551	0.419553	3.68371	0.000229864	0.0110458
510	ENSG00000287826	NA	NA	NA	16.5772	1.54365	0.398826	3.87049	0.000108616	0.00694627
511	ENSG00000286367	NA	NA	NA	2.06448	1.54308	0.431087	3.57952	0.000344229	0.014407
512	ENSG00000287063	NA	NA	NA	2.22422	1.53877	0.503695	3.05497	0.00225082	0.0417569
513	ENSG00000274767	NA	AC243829.1	NA	12.9907	1.53774	0.299445	5.1353	2.82e-07	0.000120342
514	ENSG00000205277	10071	MUC12	mucin 12, cell surface associated	19.7456	1.53711	0.388142	3.96017	7.49e-05	0.0055443
515	ENSG00000279281	NA	AC015883.1	NA	7.01073	1.53543	0.431198	3.56085	0.00036966	0.0150751
516	ENSG00000228536	NA	AL513283.1	NA	43.8125	1.53466	0.37985	4.04018	5.34e-05	0.00454132
517	ENSG00000162840	NA	MT2P1	NA	19.2192	1.53384	0.343633	4.46359	8.06e-06	0.00147056
518	ENSG00000259430	NA	CERS3-AS1	NA	21.9829	1.53226	0.463544	3.30553	0.000947968	0.0256938
519	ENSG00000286696	NA	NA	NA	2.99073	1.53005	0.441623	3.4646	0.000531025	0.0184281
520	ENSG00000205086	400950	C2orf91	chromosome 2 putative open reading frame 91	18.0633	1.52977	0.434882	3.51766	0.000435371	0.0164974
521	ENSG00000171759	5053	PAH	phenylalanine hydroxylase	38.7967	1.52521	0.494162	3.08645	0.0020256	0.0394434
522	ENSG00000228604	NA	AL121759.1	NA	1.8925	1.52371	0.492255	3.09537	0.00196569	0.0387226
523	ENSG00000166407	4004	LMO1	LIM domain only 1	70.8048	1.52358	0.488175	3.12098	0.00180251	0.0370345
524	ENSG00000267719	100652929	LINC02078	long intergenic non-protein coding RNA 2078	1.85072	1.52314	0.40224	3.78664	0.000152698	0.00858487
525	ENSG00000253537	56108	PCDHGA7	protocadherin gamma subfamily A, 7	66.4502	1.52141	0.305001	4.98821	6.09e-07	0.000209303
526	ENSG00000215644	2642	GCGR	glucagon receptor	4.50478	1.52066	0.488537	3.11269	0.00185389	0.0376486
527	ENSG00000165323	120114	FAT3	FAT atypical cadherin 3	87.3609	1.5206	0.434046	3.50331	0.000459515	0.0169089
528	ENSG00000261795	NA	AC093627.7	NA	10.778	1.52018	0.411578	3.69355	0.000221143	0.01085
529	ENSG00000230191	NA	AC006970.1	NA	5.24503	1.51994	0.390956	3.88774	0.000101182	0.00670641
530	ENSG00000163568	9447	AIM2	absent in melanoma 2	385.616	1.51965	0.347557	4.37238	1.23e-05	0.00183986
531	ENSG00000273233	NA	AC097724.1	NA	2.05419	1.51965	0.461509	3.29277	0.00099204	0.0263274
532	ENSG00000279204	NA	AC134043.2	NA	26.4862	1.51864	0.306699	4.95156	7.36e-07	0.000250384
533	ENSG00000266980	NA	AC087289.1	NA	4.20506	1.51812	0.395396	3.8395	0.000123287	0.00755046
534	ENSG00000197410	54798	DCHS2	dachsous cadherin-related 2	529.776	1.51339	0.41912	3.61088	0.000305161	0.0134298
535	ENSG00000222057	106479586	RNU4-62P	RNA, U4 small nuclear 62, pseudogene	5.64513	1.51326	0.407471	3.71379	0.000204178	0.0102619
536	ENSG00000205562	NA	AL049775.1	NA	7.59151	1.51279	0.404793	3.7372	0.000186078	0.00978753
537	ENSG00000254349	441355	MIR2052HG	MIR2052 host gene	9.70664	1.51078	0.470769	3.20917	0.00133117	0.0311842
538	ENSG00000265753	106479384	RN7SL444P	RNA, 7SL, cytoplasmic 444, pseudogene	3.09051	1.51063	0.464464	3.25242	0.00114428	0.0288592
539	ENSG00000141485	284111	SLC13A5	solute carrier family 13 member 5	33.1878	1.51023	0.441044	3.42423	0.000616549	0.0198492
540	ENSG00000222489	109616976	SNORA79B	small nucleolar RNA, H/ACA box 79B	6.44383	1.50896	0.440448	3.42596	0.000612634	0.0197799
541	ENSG00000280109	191585	PLAC4	placenta enriched 4	42.3791	1.50821	0.434388	3.47204	0.000516511	0.0180578
542	ENSG00000275155	NA	AC027348.1	NA	3.36479	1.50803	0.437969	3.44324	0.000574787	0.0191583
543	ENSG00000105392	1406	CRX	Cone-Rod Homeobox	0.941358	1.50699	0.498206	3.02484	0.00248766	0.0441601
544	ENSG00000183822	107985578	NCF4-AS1	NCF4 antisense RNA 1	3.4996	1.50686	0.451546	3.33711	0.000846553	0.0238581
545	ENSG00000129159	3746	KCNC1	potassium voltage-gated channel subfamily C member 1	24.253	1.50577	0.366279	4.111	3.94e-05	0.00381229
546	ENSG00000275410	6928	HNF1B	HNF1 homeobox B	4.32546	1.50429	0.495074	3.0385	0.00237756	0.0430293
547	ENSG00000250130	NA	AC090519.1	NA	4.97793	1.50353	0.364439	4.12559	3.7e-05	0.00366019
548	ENSG00000171747	3960	LGALS4	galectin 4	21.1707	1.50154	0.288071	5.21238	1.86e-07	9.07e-05
549	ENSG00000066468	2263	FGFR2	fibroblast growth factor receptor 2	5388.94	-1.54999	0.365337	-4.24264	2.21e-05	0.00267774
550	ENSG00000248810	100507639	LINC02432	long intergenic non-protein coding RNA 2432	41.3639	-1.55781	0.501011	-3.10933	0.00187515	0.0378171
551	ENSG00000266278	101060542	LINC01910	long intergenic non-protein coding RNA 1910	38.1797	-1.5594	0.379775	-4.10613	4.02e-05	0.00384045
552	ENSG00000147689	84985	FAM83A	family with sequence similarity 83 member A	592.723	-1.56081	0.497045	-3.14018	0.00168843	0.0356523
553	ENSG00000185352	266722	HS6ST3	heparan sulfate 6-O-sulfotransferase 3	133.799	-1.56715	0.517353	-3.02918	0.00245218	0.0438054
554	ENSG00000260001	100507588	TGFBR3L	transforming growth factor beta receptor 3 like	18.0024	-1.56928	0.419675	-3.73927	0.000184555	0.00973667
555	ENSG00000198535	145741	C2CD4A	C2 calcium dependent domain containing 4A	60.2373	-1.57847	0.44972	-3.50989	0.000448284	0.0166843
556	ENSG00000078399	3205	HOXA9	homeobox A9	159.437	-1.57876	0.358494	-4.40386	1.06e-05	0.00166544
557	ENSG00000171903	57834	CYP4F11	cytochrome P450 family 4 subfamily F member 11	79.9139	-1.58164	0.452086	-3.49854	0.000467817	0.0170527
558	ENSG00000268416	NA	AC010329.1	NA	166.71	-1.59499	0.402918	-3.9586	7.54e-05	0.00555991
559	ENSG00000242550	5273	SERPINB10	serpin family B member 10	10.2241	-1.6071	0.535971	-2.99848	0.00271329	0.0462078
560	ENSG00000235902	NA	AC108472.1	NA	3.58576	-1.60791	0.53164	-3.02444	0.00249092	0.0441601
561	ENSG00000237520	NA	AL391832.1	NA	1.76972	-1.61813	0.532698	-3.03761	0.00238458	0.0430793
562	ENSG00000100170	6523	SLC5A1	solute carrier family 5 member 1	1549.07	-1.61917	0.389295	-4.15924	3.19e-05	0.00333896
563	ENSG00000236467	101929328	KCNMA1-AS1	KCNMA1 antisense RNA 1	3.54882	-1.62539	0.499981	-3.2509	0.00115042	0.0288892
564	ENSG00000005073	3207	HOXA11	homeobox A11	201.172	-1.63457	0.474843	-3.44234	0.000576702	0.0191762
565	ENSG00000238005	101927851	AL391832.2	uncharacterized LOC101927851	67.9762	-1.63711	0.310901	-5.26569	1.4e-07	7.41e-05
566	ENSG00000169862	1501	CTNND2	catenin delta 2	476.295	-1.64191	0.426069	-3.85362	0.000116386	0.0072424
567	ENSG00000111783	5992	RFX4	regulatory factor X4	9.23417	-1.64219	0.457882	-3.58648	0.000335166	0.0141974
568	ENSG00000129514	3169	FOXA1	forkhead box A1	973.906	-1.65404	0.388589	-4.25654	2.08e-05	0.00256181
569	ENSG00000100867	10202	DHRS2	dehydrogenase/reductase 2	108.744	-1.68795	0.444789	-3.79495	0.000147674	0.00843911
570	ENSG00000153822	3773	KCNJ16	potassium inwardly rectifying channel subfamily J member 16	70.0052	-1.70662	0.510448	-3.34338	0.000827632	0.0234569
571	ENSG00000134240	3158	HMGCS2	3-hydroxy-3-methylglutaryl-CoA synthase 2	50.7091	-1.70942	0.555069	-3.07965	0.00207245	0.0399048
572	ENSG00000285336	NA	AC108734.4	NA	6.79318	-1.72348	0.490506	-3.51369	0.000441936	0.0165824
573	ENSG00000213065	100422263	AL009178.1	serine palmitoyltransferase long chain base subunit 2 pseudogene	7.51573	-1.74381	0.527761	-3.30417	0.000952579	0.0257682
574	ENSG00000127954	79689	STEAP4	STEAP4 metalloreductase	1465.7	-1.75844	0.356679	-4.93005	8.22e-07	0.000270789
575	ENSG00000196482	2104	ESRRG	estrogen related receptor gamma	411.08	-1.75861	0.359725	-4.88876	1.01e-06	0.000314577
576	ENSG00000141639	5596	MAPK4	mitogen-activated protein kinase 4	858.596	-1.77288	0.373502	-4.74665	2.07e-06	0.000524995
577	ENSG00000197632	5055	SERPINB2	serpin family B member 2	254.551	-1.78733	0.558924	-3.1978	0.0013848	0.0319013
578	ENSG00000259755	NA	AC090907.2	NA	19.4246	-1.78828	0.411577	-4.34496	1.39e-05	0.00195198
579	ENSG00000186479	401190	RGS7BP	regulator of G protein signaling 7 binding protein	49.3236	-1.79251	0.481647	-3.72163	0.000197937	0.0100784
580	ENSG00000268104	11254	SLC6A14	solute carrier family 6 member 14	3194.62	-1.79895	0.462215	-3.89202	9.94e-05	0.00663335
581	ENSG00000154269	5169	ENPP3	ectonucleotide pyrophosphatase/phosphodiesterase 3	162.668	-1.80277	0.458796	-3.92935	8.52e-05	0.0060895
582	ENSG00000270765	246176	GAS2L2	growth arrest specific 2 like 2	16.8118	-1.80442	0.487294	-3.70294	0.000213117	0.0105929
583	ENSG00000104055	9333	TGM5	transglutaminase 5	399.578	-1.81227	0.408432	-4.43715	9.12e-06	0.00153123
584	ENSG00000265460	NA	AC015910.1	NA	8.4659	-1.82049	0.590852	-3.08113	0.00206214	0.0398669
585	ENSG00000109819	10891	PPARGC1A	PPARG coactivator 1 alpha	558.519	-1.8288	0.419015	-4.36452	1.27e-05	0.0018442
586	ENSG00000232555	NA	AC104088.1	NA	3.73972	-1.84808	0.611227	-3.02355	0.00249824	0.0442223
587	ENSG00000250247	NA	SEPHS2P1	NA	2.63832	-1.85599	0.603802	-3.07384	0.00211323	0.0402994
588	ENSG00000132692	63827	BCAN	brevican	308.105	-1.85965	0.464274	-4.00549	6.19e-05	0.0049498
589	ENSG00000187908	1755	DMBT1	deleted in malignant brain tumors 1	65.1277	-1.86685	0.552966	-3.37606	0.00073531	0.0219223
590	ENSG00000279359	NA	AL359195.2	NA	0.962789	-1.88356	0.58933	-3.1961	0.001393	0.0319778
591	ENSG00000225764	101929152	P3H2-AS1	P3H2 antisense RNA 1	15.0368	-1.91048	0.452823	-4.21905	2.45e-05	0.00279947
592	ENSG00000110484	4250	SCGB2A2	secretoglobin family 2A member 2	673.549	-1.93692	0.609876	-3.17592	0.0014936	0.0332839
593	ENSG00000234476	NA	AC092811.1	NA	40.817	-1.97779	0.438666	-4.50864	6.52e-06	0.00126276
594	ENSG00000171564	2244	FGB	fibrinogen beta chain	7.41988	-2.00142	0.653756	-3.06142	0.00220293	0.0413119
595	ENSG00000261863	NA	LINC01996	NA	1.07902	-2.00315	0.666224	-3.00672	0.00264082	0.0454151
596	ENSG00000096006	10321	CRISP3	cysteine rich secretory protein 3	104.922	-2.02727	0.598362	-3.38803	0.000703955	0.0214811
597	ENSG00000236975	NA	AL137793.1	NA	41.586	-2.03455	0.46588	-4.36712	1.26e-05	0.0018442
598	ENSG00000101292	128674	PROKR2	prokineticin receptor 2	76.6464	-2.05106	0.587611	-3.4905	0.000482117	0.0173586
599	ENSG00000196990	642968	FAM163B	Family With Sequence Similarity 163 Member B	11.2237	-2.0529	0.519171	-3.95419	7.68e-05	0.00561618
600	ENSG00000124302	64377	CHST8	carbohydrate sulfotransferase 8	132.383	-2.05529	0.502371	-4.09117	4.29e-05	0.00395666
601	ENSG00000135346	1081	CGA	Glycoprotein Hormones, Alpha Polypeptide	8.45246	-2.09589	0.556306	-3.76751	0.000164883	0.0089829
602	ENSG00000196109	163223	ZNF676	zinc finger protein 676	26.6239	-2.14332	0.482053	-4.44623	8.74e-06	0.00150808
603	ENSG00000164128	4886	NPY1R	neuropeptide Y receptor Y1	3399.44	-2.15375	0.488907	-4.40523	1.06e-05	0.00166544
604	ENSG00000128610	389549	FEZF1	FEZ family zinc finger 1	8.12486	-2.18155	0.642833	-3.39365	0.000689689	0.0212307
605	ENSG00000278484	NA	AC010998.3	NA	13.144	-2.20767	0.735861	-3.00012	0.00269871	0.0460489
606	ENSG00000157851	56896	DPYSL5	dihydropyrimidinase like 5	338.264	-2.21057	0.580297	-3.80937	0.00013932	0.00815487
607	ENSG00000160182	7031	TFF1	trefoil factor 1	49.2028	-2.27257	0.584107	-3.89067	0.0001	0.00664516
608	ENSG00000288545	NA	NA	NA	1.63724	-2.32434	0.761209	-3.05348	0.00226205	0.0417569
609	ENSG00000286271	NA	NA	NA	31.1289	-2.33081	0.441751	-5.27629	1.32e-07	7.22e-05
610	ENSG00000230316	154860	FEZF1-AS1	FEZF1 antisense RNA 1	28.199	-2.33148	0.57139	-4.08036	4.5e-05	0.00405974
611	ENSG00000162989	3760	KCNJ3	potassium inwardly rectifying channel subfamily J member 3	22.8926	-2.33211	0.531269	-4.3897	1.14e-05	0.00173635
612	ENSG00000095627	56165	TDRD1	tudor domain containing 1	66.342	-2.34411	0.488576	-4.79784	1.6e-06	0.000428888
613	ENSG00000171195	4589	MUC7	mucin 7, secreted	33.2558	-2.36571	0.679361	-3.48226	0.000497207	0.0177723
614	ENSG00000206073	6318	SERPINB4	serpin family B member 4	184.641	-2.36683	0.683888	-3.46085	0.00053848	0.0185118
615	ENSG00000267038	NA	AC105094.1	NA	41.9328	-2.37863	0.607298	-3.91675	8.98e-05	0.0063007
616	ENSG00000168484	6440	SFTPC	Surfactant Protein C	2.83644	-2.40048	0.699743	-3.43052	0.000602417	0.0196588
617	ENSG00000159763	5304	PIP	prolactin induced protein	198.887	-2.40235	0.541234	-4.43865	9.05e-06	0.00153123
618	ENSG00000171557	2266	FGG	Fibrinogen Gamma Chain	9.95144	-2.42733	0.677204	-3.58435	0.000337918	0.0142279
619	ENSG00000248428	NA	AC010395.1	NA	1.60695	-2.5739	0.664697	-3.8723	0.000107814	0.00691726
620	ENSG00000269345	NA	VN1R85P	NA	2.75545	-2.6628	0.639486	-4.16396	3.13e-05	0.00331527
621	ENSG00000162078	124220	ZG16B	zymogen granule protein 16B	2549.84	-2.68263	0.479457	-5.59514	2.2e-08	1.8e-05
622	ENSG00000205279	613212	CTXN3	cortexin 3	9.51649	-2.72044	0.903009	-3.01264	0.00258984	0.0449967
623	ENSG00000125999	92747	BPIFB1	BPI fold containing family B member 1	281.501	-2.78238	0.624904	-4.4525	8.49e-06	0.00150503
624	ENSG00000261409	NA	AL035425.3	NA	67.7803	-3.04348	0.688071	-4.42321	9.72e-06	0.00159187
625	ENSG00000256870	160728	SLC5A8	solute carrier family 5 member 8	539.854	-3.09482	0.627971	-4.92828	8.3e-07	0.000270789
626	ENSG00000135222	1447	CSN2	Casein Beta	6.99495	-3.32676	0.925875	-3.5931	0.000326766	0.0139597
627	ENSG00000134827	6947	TCN1	transcobalamin 1	1309.97	-3.4419	0.620904	-5.54336	2.97e-08	2.26e-05
628	ENSG00000153002	1360	CPB1	carboxypeptidase B1	183.368	-3.82979	0.540264	-7.08874	1.35e-12	4.74e-09
629	ENSG00000185559	8788	DLK1	delta like non-canonical Notch ligand 1	131	-4.17873	0.703868	-5.9368	2.91e-09	3.64e-06
630	ENSG00000171201	10879	SMR3B	Submaxillary Gland Androgen Regulated Protein 3B	326.166	-4.69058	1.30463	-3.59532	0.000323995	0.0139262
631	ENSG00000198183	51297	BPIFA1	BPI Fold Containing Family A Member 1	7.70076	-4.74529	1.48376	-3.19815	0.00138313	0.0319013
632	ENSG00000109208	26952	SMR3A	submaxillary gland androgen regulated protein 3A	30.965	-6.0682	1.43205	-4.23743	2.26e-05	0.00269403
