# Supplementary material for: Loss of miR-122 promotes cell migration and poor prognosis in triple-negative breast cancer treated by neoadjuvant chemotherapy
Source: Clin Transl Oncol. 2025 Oct 22;28(4):1285–302. doi: 10.1007/s12094-025-04082-x (PMC13009078; doi:10.1007/s12094-025-04082-x)
Supplement: Supplementary file 5 — Supplementary file5 (XLSX 29 KB) [file 12094_2025_4082_MOESM5_ESM.xlsx]

## Sheet: Hoja1
Table S5. The 100 DEGs identified in miR-122 downregulated TNBC tumors and miR-122 downregulated-CTCFL overexpressed TNBC tumors.
miR-122 downregulated TNBC tumors transcriptome											miR-122 downregulated- CTCFL overexpressed TNBC tumors transcriptome
No.	ENSEMBL ID	ENTREZ ID	SYMBOL	GENE name	baseMean	log2 Fold Change	lfcSE	stat	P value	P adj	ENTREZ ID	SYMBOL	GENE name	baseMean	log2 Fold Change	lfcSE	stat	P value	P adj
1	ENSG00000233125	100462767	ACTBP12	ACTB pseudogene 12	97.3883	6.15164	0.524364	11.7316	8.78e-32	3.43e-27	100462767	ACTBP12	ACTB pseudogene 12	3.65684	2.13844	0.675101	3.16759	0.00154	0.0339
2	ENSG00000169059	51481	VCX3A	variable charge X-linked 3A	10.947	5.18847	0.982544	5.28065	1.29e-07	1.57e-05	51481	VCX3A	variable charge X-linked 3A	12.1366	4.4975	1.23087	3.65393	0.000258	0.0119
3	ENSG00000212402	677841	SNORA74B	small nucleolar RNA, H/ACA box 74B	14.9213	4.95205	0.68549	7.22411	5.04e-13	1.64e-09	677841	SNORA74B	small nucleolar RNA, H/ACA box 74B	26.3599	5.47968	0.805015	6.80693	9.97e-12	2.91e-08
4	ENSG00000252213	109616975	SNORA74D	small nucleolar RNA, H/ACA box 74D	7.01242	4.18151	0.758297	5.51435	3.5e-08	6.58e-06	109616975	SNORA74D	small nucleolar RNA, H/ACA box 74D	4.6994	4.34955	0.986543	4.40889	1.04e-05	0.00166
5	ENSG00000189099	345062	PRSS48	serine protease 48	5.88726	4.17435	0.788946	5.29105	1.22e-07	1.51e-05	345062	PRSS48	serine protease 48	1.54521	2.59752	0.824287	3.15123	0.00163	0.0349
6	ENSG00000214617	386757	SLC6A10P	solute carrier family 6 member 10, pseudogene	12.251	3.90468	0.708463	5.51148	3.56e-08	6.62e-06	386757	SLC6A10P	solute carrier family 6 member 10, pseudogene	18.9278	5.39083	0.788959	6.83284	8.32e-12	2.65e-08
7	ENSG00000252906	677679	SCARNA3	small Cajal body-specific RNA 3	2.37371	3.78762	1.00948	3.75205	0.000175	0.00285	677679	SCARNA3	small Cajal body-specific RNA 3	3.1403	3.20766	0.708431	4.52784	5.96e-06	0.00119
8	ENSG00000221510	100313829	MIR548O	microRNA 548o	3.29038	3.61461	0.830338	4.35318	1.34e-05	0.000448	100313829	MIR548O	microRNA 548o	0.871371	2.75947	0.901505	3.06096	0.00221	0.0413
9	ENSG00000171201	10879	SMR3B	submaxillary gland androgen regulated protein 3B	21.586	3.57006	0.921735	3.87319	0.000107	0.00199	10879	SMR3B	submaxillary gland androgen regulated protein 3B	326.166	-4.69058	1.30463	-3.59532	0.000324	0.0139
10	ENSG00000187690	340602	EZHIP	EZH inhibitory protein	8.35218	3.50459	0.629787	5.56471	2.63e-08	5.23e-06	340602	EZHIP	EZH inhibitory protein	33.3314	4.78502	0.746425	6.41058	1.45e-10	2.54e-07
11	ENSG00000163825	83597	RTP3	receptor transporter protein 3	13.3697	3.48292	0.702875	4.95525	7.22e-07	5.25e-05	83597	RTP3	receptor transporter protein 3	23.6341	3.67254	0.801898	4.57981	4.65e-06	0.000994
12	ENSG00000201998	677808	SNORA23	small nucleolar RNA, H/ACA box 23	13.697	3.4478	0.519672	6.63459	3.25e-11	4.89e-08	677808	SNORA23	small nucleolar RNA, H/ACA box 23	8.90124	3.04496	0.559783	5.43954	5.34e-08	3.53e-05
13	ENSG00000258038	102724917	LINC02327	Long Intergenic Non-Protein Coding RNA 2327	1.29316	3.44694	1.26753	2.71942	0.00654	0.0377	102724917	LINC02327	Long Intergenic Non-Protein Coding RNA 2327	1.88339	3.47901	0.799402	4.35201	1.35e-05	0.0019
14	ENSG00000225746	79104	MEG8	Maternally Expressed 8, Small Nucleolar RNA Host Gene	7.32111	3.42404	0.486055	7.04456	1.86e-12	4.63e-09	79104	MEG8	Maternally Expressed 8, Small Nucleolar RNA Host Gene	12.2076	2.30463	0.417239	5.52352	3.32e-08	2.38e-05
15	ENSG00000171401	3860	KRT13	keratin 13	163.119	3.25546	0.538649	6.04376	1.51e-09	8.45e-07	3860	KRT13	keratin 13	81.9204	2.8377	0.584612	4.85399	1.21e-06	0.00035
16	ENSG00000239899	106479468	RN7SL674P	RNA, 7SL, Cytoplasmic 674, Pseudogene	7.04499	3.23732	0.58271	5.55562	2.77e-08	5.4e-06	106479468	RN7SL674P	RNA, 7SL, Cytoplasmic 674, Pseudogene	13.7564	3.8522	0.685925	5.61606	1.95e-08	1.75e-05
17	ENSG00000165383	474354	LRRC18	leucine rich repeat containing 18	7.73131	3.17244	0.507582	6.25011	4.1e-10	3.12e-07	474354	LRRC18	leucine rich repeat containing 18	4.38027	2.10355	0.581633	3.61663	0.000298	0.0133
18	ENSG00000213401	4111	MAGEA12	MAGE family member A12	28.438	3.14046	1.08831	2.88562	0.00391	0.0262	4111	MAGEA12	MAGE family member A12	15.6499	5.06128	1.06907	4.73426	2.2e-06	0.000554
19	ENSG00000187908	1755	DMBT1	deleted in malignant brain tumors 1	94.3236	3.08446	0.524827	5.87711	4.18e-09	1.62e-06	1755	DMBT1	deleted in malignant brain tumors 1	65.1277	-1.86685	0.552966	-3.37606	0.000735	0.0219
20	ENSG00000171431	54474	KRT20	keratin 20	7.40563	3.07789	0.675176	4.55865	5.15e-06	0.000217	54474	KRT20	keratin 20	3.79951	3.21414	0.614911	5.22701	1.72e-07	8.75e-05
21	ENSG00000101327	5173	PDYN	prodynorphin	5.2566	3.02392	0.779567	3.87897	0.000105	0.00195	5173	PDYN	prodynorphin	5.97319	3.35045	0.866102	3.86843	0.00011	0.00698
22	ENSG00000155897	114	ADCY8	adenylate cyclase 8	10.7462	2.9951	0.575605	5.20339	1.96e-07	2.09e-05	114	ADCY8	adenylate cyclase 8	25.6696	2.38663	0.785694	3.03761	0.00238	0.0431
23	ENSG00000204296	10665	TSBP1	testis expressed basic protein 1	3.90526	2.7818	0.571743	4.86548	1.14e-06	7.18e-05	10665	TSBP1	testis expressed basic protein 1	2.24885	2.02744	0.567585	3.57205	0.000354	0.0147
24	ENSG00000278771	378707	RN7SL3	RNA component of signal recognition particle 7SL3	37.6019	2.77691	0.390967	7.10268	1.22e-12	3.42e-09	378707	RN7SL3	RNA component of signal recognition particle 7SL3	68.8854	3.63254	0.473999	7.66361	1.81e-14	1.06e-10
25	ENSG00000267083	100418865	KRT18P61	keratin 18 pseudogene 61	1.4039	2.69406	0.653146	4.12474	3.71e-05	0.000945	100418865	KRT18P61	keratin 18 pseudogene 61	1.51672	2.45277	0.65148	3.76492	0.000167	0.00906
26	ENSG00000207205	101954267	RNVU1-15	RNA, variant U1 small nuclear 15	6.48439	2.61922	0.640208	4.0912	4.29e-05	0.00104	101954267	RNVU1-15	RNA, variant U1 small nuclear 15	6.03207	3.98389	0.711652	5.59808	2.17e-08	1.8e-05
27	ENSG00000138039	3973	LHCGR	luteinizing hormone/choriogonadotropin receptor	5.1601	2.58208	0.609752	4.23464	2.29e-05	0.000664	3973	LHCGR	luteinizing hormone/choriogonadotropin receptor	2.08881	2.24863	0.631369	3.56151	0.000369	0.0151
28	ENSG00000253467	28381	IGHV7-40	Immunoglobulin Heavy Variable 7-40 (Pseudogene)	1.93229	2.45199	0.834918	2.9368	0.00332	0.0234	28381	IGHV7-40	Immunoglobulin Heavy Variable 7-40 (Pseudogene)	1.58558	3.11032	0.891793	3.48772	0.000487	0.0175
29	ENSG00000125999	92747	BPIFB1	BPI fold containing family B member 1	147.446	2.45077	0.525602	4.66278	3.12e-06	0.000148	92747	BPIFB1	BPI fold containing family B member 1	281.501	-2.78238	0.624904	-4.4525	8.49e-06	0.00151
30	ENSG00000249201	101928857	TERLR1	TERT regulating lncRNA 1	1.73851	2.44356	0.59931	4.0773	4.56e-05	0.00108	101928857	AC114291.1	TERT regulating lncRNA 1	1.5933	2.97565	0.580997	5.12163	3.03e-07	0.000126
31	ENSG00000157890	84465	MEGF11	multiple EGF like domains 11	62.2496	2.43934	0.331831	7.35114	1.97e-13	7.68e-10	84465	MEGF11	multiple EGF like domains 11	52.4444	2.5934	0.320784	8.08459	6.24e-16	4.95e-12
32	ENSG00000254489	105376609	MPPED2-AS1	MPPED2 antisense RNA 1	9.27209	2.39076	0.645645	3.7029	0.000213	0.00325	105376609	AL136088.1	MPPED2 antisense RNA 1	10.7511	2.63538	0.673227	3.91455	9.06e-05	0.00632
33	ENSG00000144771	57408	LRTM1	leucine rich repeats and transmembrane domains 1	1.14337	2.3558	0.767086	3.07111	0.00213	0.0171	57408	LRTM1	leucine rich repeats and transmembrane domains 1	1.05024	2.75655	0.908895	3.03286	0.00242	0.0435
34	ENSG00000222489	109616976	SNORA79B	small nucleolar RNA, H/ACA box 79B	6.14877	2.33367	0.508621	4.58824	4.47e-06	0.000198	109616976	SNORA79B	small nucleolar RNA, H/ACA box 79B	6.44383	1.50896	0.440448	3.42596	0.000613	0.0198
35	ENSG00000116745	6121	RPE65	retinoid isomerohydrolase RPE65	16.2465	2.26711	0.520905	4.35225	1.35e-05	0.000449	6121	RPE65	retinoid isomerohydrolase RPE65	17.8645	2.0825	0.502155	4.14711	3.37e-05	0.00348
36	ENSG00000096006	10321	CRISP3	cysteine rich secretory protein 3	114.619	2.24499	0.576883	3.8916	9.96e-05	0.00188	10321	CRISP3	cysteine rich secretory protein 3	104.922	-2.02727	0.598362	-3.38803	0.000704	0.0215
37	ENSG00000184502	2520	GAST	gastrin	2.49109	2.24179	0.640737	3.49877	0.000467	0.00572	2520	GAST	gastrin	3.93005	2.35367	0.7075	3.32674	0.000879	0.0244
38	ENSG00000224315	644896	RPL7P7	ribosomal protein L7 pseudogene 7	4.79896	2.24024	0.477574	4.69087	2.72e-06	0.000133	644896	RPL7P7	ribosomal protein L7 pseudogene 7	3.36491	1.8506	0.489313	3.78205	0.000156	0.00859
39	ENSG00000171819	10218	ANGPTL7	angiopoietin like 7	65.355	2.19841	0.610311	3.60212	0.000316	0.00433	10218	ANGPTL7	angiopoietin like 7	19.7759	1.73898	0.555652	3.12962	0.00175	0.0364
40	ENSG00000233056	90625	ERVH48-1	endogenous retrovirus group 48 member 1	25.5002	2.19802	0.400433	5.48912	4.04e-08	7.29e-06	90625	ERVH48-1	endogenous retrovirus group 48 member 1	16.729	2.02545	0.423573	4.78183	1.74e-06	0.000451
41	ENSG00000145721	167410	LIX1	limb and CNS expressed 1	45.2142	2.1933	0.437264	5.01597	5.28e-07	4.19e-05	167410	LIX1	limb and CNS expressed 1	28.3159	1.99694	0.470187	4.24713	2.17e-05	0.00264
42	ENSG00000130595	7140	TNNT3	troponin T3, fast skeletal type	62.0136	2.15087	0.397667	5.40872	6.35e-08	9.88e-06	7140	TNNT3	troponin T3, fast skeletal type	60.1485	2.65093	0.398025	6.66022	2.73e-11	6.81e-08
43	ENSG00000124260	4109	MAGEA10	MAGE family member A10	8.0921	2.14418	0.73501	2.91721	0.00353	0.0244	4109	MAGEA10	MAGE family member A10	129.51	4.6928	0.980982	4.78378	1.72e-06	0.00045
44	ENSG00000226758	104472714	DISC1-IT1	DISC1 intronic transcript 1	1.87639	2.11906	0.606382	3.49459	0.000475	0.00579	104472714	DISC1-IT1	DISC1 intronic transcript 1	1.71463	2.19297	0.629776	3.48215	0.000497	0.0178
45	ENSG00000252244	100147746	RNU7-3P	RNA, U7 small nuclear 3 pseudogene	3.04177	2.08198	0.500185	4.16242	3.15e-05	0.000835	100147746	RNU7-3P	RNA, U7 small nuclear 3 pseudogene	1.82597	1.67022	0.439406	3.80108	0.000144	0.00834
46	ENSG00000248498	389652	ASNSP1	ASNS pseudogene 1	58.104	2.0441	0.767694	2.66265	0.00775	0.0425	389652	ASNSP1	ASNS pseudogene 1	86.5415	2.32057	0.771211	3.00899	0.00262	0.0453
47	ENSG00000158887	4359	MPZ	myelin protein zero	524.822	2.03609	0.404791	5.02997	4.91e-07	4e-05	4359	MPZ	myelin protein zero	650.799	2.21452	0.437174	5.06553	4.07e-07	0.000157
48	ENSG00000124575	3007	H1-3	H1.3 linker histone, cluster member	39.2283	2.02362	0.357233	5.66471	1.47e-08	3.64e-06	3007	HIST1H1D	H1.3 linker histone, cluster member	23.5462	1.67311	0.332749	5.02816	4.95e-07	0.000179
49	ENSG00000214548	55384	MEG3	maternally expressed 3	913.511	2.01863	0.286657	7.04197	1.9e-12	4.63e-09	55384	MEG3	maternally expressed 3	702.489	2.00529	0.335473	5.97752	2.27e-09	2.94e-06
50	ENSG00000136574	2626	GATA4	GATA binding protein 4	5.92046	2.01568	0.616282	3.2707	0.00107	0.0104	2626	GATA4	GATA binding protein 4	10.2123	2.92539	0.658803	4.44046	8.98e-06	0.00153
51	ENSG00000139344	144193	AMDHD1	amidohydrolase domain containing 1	51.8305	1.97901	0.33991	5.82216	5.81e-09	2.03e-06	144193	AMDHD1	amidohydrolase domain containing 1	66.6423	1.73171	0.395568	4.37777	1.2e-05	0.0018
52	ENSG00000268297	440508	CLEC4GP1	C-Type Lectin Domain Family 4 Member G Pseudogene 1	2.69567	1.97609	0.480605	4.11168	3.93e-05	0.000978	440508	CLEC4GP1	C-Type Lectin Domain Family 4 Member G Pseudogene 1	2.1694	2.41095	0.521982	4.61884	3.86e-06	0.000861
53	ENSG00000223403	100507257	MEG9	maternally expressed 9	7.71215	1.96451	0.326536	6.01621	1.79e-09	9.03e-07	100507257	MEG9	maternally expressed 9	5.51136	1.78176	0.439847	4.05087	5.1e-05	0.00443
54	ENSG00000223949	101927034	ROR1-AS1	ROR1 antisense RNA 1	27.6272	1.93522	0.370216	5.22728	1.72e-07	1.91e-05	101927034	ROR1-AS1	ROR1 antisense RNA 1	24.9812	1.91298	0.371353	5.15139	2.59e-07	0.000113
55	ENSG00000208892	677829	SNORA49	small nucleolar RNA, H/ACA box 49	3.80462	1.93358	0.743134	2.60193	0.00927	0.0481	677829	SNORA49	small nucleolar RNA, H/ACA box 49	2.44101	2.04762	0.661484	3.0955	0.00196	0.0387
56	ENSG00000104760	2267	FGL1	fibrinogen like 1	12.4411	1.91904	0.46792	4.10122	4.11e-05	0.00101	2267	FGL1	fibrinogen like 1	11.2109	2.15044	0.504926	4.25891	2.05e-05	0.00256
57	ENSG00000205277	10071	MUC12	mucin 12, cell surface associated	29.0842	1.9099	0.304791	6.26625	3.7e-10	2.89e-07	10071	MUC12	mucin 12, cell surface associated	19.7456	1.53711	0.388142	3.96017	7.49e-05	0.00554
58	ENSG00000234779	111216284	BNC2-AS1	BNC2 antisense RNA 1	14.5738	1.86871	0.342098	5.46249	4.69e-08	8.05e-06	111216284	BNC2-AS1	BNC2 antisense RNA 1	14.8702	1.74511	0.385123	4.53132	5.86e-06	0.00119
59	ENSG00000100884	9362	CPNE6	copine 6	6.01315	1.85492	0.493524	3.75853	0.000171	0.0028	9362	CPNE6	copine 6	3.18777	2.21941	0.5176	4.28789	1.8e-05	0.00233
60	ENSG00000124092	140690	CTCFL	CCCTC-binding factor like	3.43783	1.84522	0.475027	3.88445	0.000103	0.00192	140690	CTCFL	CCCTC-binding factor like	3.47843	5.01395	0.474286	10.5716	4.04e-26	1.41e-21
61	ENSG00000169760	22871	NLGN1	neuroligin 1	70.4695	1.84348	0.430844	4.27877	1.88e-05	0.000575	22871	NLGN1	neuroligin 1	39.7725	1.62329	0.418114	3.88242	0.000103	0.00675
62	ENSG00000275410	6928	HNF1B	HNF1 homeobox B	3.41387	1.84206	0.377995	4.87323	1.1e-06	7.01e-05	6928	HNF1B	HNF1 homeobox B	4.32546	1.50429	0.495074	3.0385	0.00238	0.043
63	ENSG00000180532	201516	ZSCAN4	zinc finger and SCAN domain containing 4	2.9799	1.80259	0.57304	3.14566	0.00166	0.0143	201516	ZSCAN4	zinc finger and SCAN domain containing 4	2.40898	2.19665	0.680697	3.22707	0.00125	0.0303
64	ENSG00000113196	9421	HAND1	heart and neural crest derivatives expressed 1	1.01388	1.75645	0.581366	3.02124	0.00252	0.0193	9421	HAND1	heart and neural crest derivatives expressed 1	1.40371	1.90579	0.615821	3.09471	0.00197	0.0387
65	ENSG00000149451	80332	ADAM33	ADAM metallopeptidase domain 33	160.046	1.75539	0.312492	5.61738	1.94e-08	4.37e-06	80332	ADAM33	ADAM metallopeptidase domain 33	173.464	1.88158	0.329284	5.71416	1.1e-08	1.07e-05
66	ENSG00000277586	4747	NEFL	neurofilament light chain	44.3853	1.75393	0.517794	3.38732	0.000706	0.00767	4747	NEFL	neurofilament light chain	75.0113	3.65198	0.575773	6.34274	2.26e-10	3.77e-07
67	ENSG00000233633	105373352	LOC105373352	uncharacterized LOC105373352	8.17163	1.75044	0.611198	2.86395	0.00418	0.0275	105373352	AC093326.1	uncharacterized LOC105373352	6.49756	1.83386	0.600236	3.05523	0.00225	0.0418
68	ENSG00000278705	8366	H4C2	H4 clustered histone 2	5.79154	1.74597	0.366708	4.76121	1.92e-06	0.000103	8366	HIST1H4B	H4 clustered histone 2	7.75177	2.34152	0.394855	5.93007	3.03e-09	3.66e-06
69	ENSG00000179083	286499	FAM133A	family with sequence similarity 133 member A	57.8462	1.74141	0.516146	3.37387	0.000741	0.00797	286499	FAM133A	family with sequence similarity 133 member A	73.1763	2.50951	0.582688	4.30678	1.66e-05	0.00221
70	ENSG00000212232	692086	SNORD17	small nucleolar RNA, C/D box 17	52.6566	1.73737	0.354511	4.90076	9.55e-07	6.39e-05	692086	SNORD17	small nucleolar RNA, C/D box 17	191.202	4.04378	0.489431	8.26221	1.43e-16	1.67e-12
71	ENSG00000030304	4593	MUSK	muscle associated receptor tyrosine kinase	9.2289	1.72826	0.451211	3.83028	0.000128	0.00226	4593	MUSK	muscle associated receptor tyrosine kinase	13.8151	1.60232	0.460265	3.48131	0.000499	0.0178
72	ENSG00000171794	8433	UTF1	undifferentiated embryonic cell transcription factor 1	1.11967	1.71151	0.560396	3.05411	0.00226	0.0178	8433	UTF1	undifferentiated embryonic cell transcription factor 1	1.06808	2.54658	0.666769	3.81929	0.000134	0.00797
73	ENSG00000204010	439996	IFIT1B	interferon induced protein with tetratricopeptide repeats 1B	5.57002	1.70401	0.542744	3.13961	0.00169	0.0145	439996	IFIT1B	interferon induced protein with tetratricopeptide repeats 1B	2.91347	3.02792	0.596371	5.07724	3.83e-07	0.000149
74	ENSG00000278463	8335	H2AC4	H2A clustered histone 4	4.47647	1.69813	0.359571	4.72266	2.33e-06	0.000119	8335	HIST1H2AB	H2A clustered histone 4	4.15	1.76812	0.394568	4.48114	7.42e-06	0.00138
75	ENSG00000106689	9355	LHX2	LIM homeobox 2	129.529	1.69237	0.396498	4.26831	1.97e-05	0.000596	9355	LHX2	LIM homeobox 2	99.2691	1.56357	0.432301	3.61684	0.000298	0.0133
76	ENSG00000258545	101928969	RHOXF1-AS1	RHOXF1 antisense RNA 1	211.464	1.68447	0.403837	4.17116	3.03e-05	0.000813	101928969	RHOXF1-AS1	RHOXF1 antisense RNA 1	205.56	2.2493	0.439299	5.1202	3.05e-07	0.000126
77	ENSG00000259225	101928227	LINC02345	long intergenic non-protein coding RNA 2345	52.4738	1.68076	0.27104	6.20114	5.61e-10	3.78e-07	101928227	LINC02345	long intergenic non-protein coding RNA 2345	40.3952	1.65642	0.309212	5.3569	8.47e-08	5.03e-05
78	ENSG00000165462	401	PHOX2A	paired like homeobox 2A	4.11987	1.66631	0.581175	2.86714	0.00414	0.0273	401	PHOX2A	paired like homeobox 2A	5.35304	2.24789	0.643644	3.49244	0.000479	0.0173
79	ENSG00000227877	100507027	MRLN	myoregulin	2.5735	1.66281	0.57722	2.88073	0.00397	0.0265	100507027	MRLN	myoregulin	2.00252	1.87073	0.617709	3.0285	0.00246	0.0439
80	ENSG00000249937	646241	LINC02223	Long Intergenic Non-Protein Coding RNA 2223	1.06507	1.65014	0.528504	3.12229	0.00179	0.0152	646241	LINC02223	Long Intergenic Non-Protein Coding RNA 2223	2.19029	1.88348	0.4824	3.9044	9.45e-05	0.00643
81	ENSG00000258754	105369203	LOC105369203	uncharacterized LOC105369203	23.4845	1.60038	0.493418	3.24345	0.00118	0.0111	105369203	LINC01579	uncharacterized LOC105369203	30.0278	2.1155	0.596301	3.54772	0.000389	0.0154
82	ENSG00000218281	387323	H2AC9P	H2A clustered histone 9, pseudogene	5.94493	1.59656	0.473825	3.36951	0.000753	0.00807	387323	HIST1H2APS3	H2A clustered histone 9, pseudogene	4.26805	1.66336	0.460628	3.61107	0.000305	0.0134
83	ENSG00000105675	495	ATP4A	ATPase H+/K+ transporting subunit alpha	7.0095	1.59106	0.393007	4.04843	5.16e-05	0.00117	495	ATP4A	ATPase H+/K+ transporting subunit alpha	6.67306	1.62245	0.437557	3.70797	0.000209	0.0105
84	ENSG00000222057	106479586	RNU4-62P	RNA, U4 small nuclear 62, pseudogene	7.89627	1.57887	0.412017	3.83205	0.000127	0.00225	106479586	RNU4-62P	RNA, U4 small nuclear 62, pseudogene	5.64513	1.51326	0.407471	3.71379	0.000204	0.0103
85	ENSG00000237115	100421775	LOC100421775	leucine rich repeat containing 8 VRAC subunit B pseudogene	11.5897	1.57627	0.384242	4.10228	4.09e-05	0.00101	100421775	AL139805.1	leucine rich repeat containing 8 VRAC subunit B pseudogene	8.76866	1.58166	0.350427	4.51354	6.38e-06	0.00125
86	ENSG00000200795	26835	RNU4-1	RNA, U4 small nuclear 1	9.78915	1.5762	0.418437	3.76688	0.000165	0.00275	26835	RNU4-1	RNA, U4 small nuclear 1	7.586	1.75976	0.40169	4.38088	1.18e-05	0.00179
87	ENSG00000187268	171484	FAM9C	family with sequence similarity 9 member C	2.90626	1.55826	0.488765	3.18815	0.00143	0.0128	171484	FAM9C	family with sequence similarity 9 member C	8.01959	4.31354	0.669065	6.44711	1.14e-10	2.22e-07
88	ENSG00000239437	106481127	RN7SL752P	RNA, 7SL, cytoplasmic 752, pseudogene	4.20254	1.54764	0.431081	3.59015	0.00033	0.00446	106481127	RN7SL752P	RNA, 7SL, cytoplasmic 752, pseudogene	6.43931	2.40854	0.563986	4.27057	1.95e-05	0.00245
89	ENSG00000187144	374955	SPATA21	spermatogenesis associated 21	8.20955	1.54646	0.482902	3.20244	0.00136	0.0124	374955	SPATA21	spermatogenesis associated 21	5.39979	1.68712	0.488956	3.45046	0.00056	0.0189
90	ENSG00000170323	2167	FABP4	fatty acid binding protein 4	2384.12	1.52681	0.480958	3.17452	0.0015	0.0133	2167	FABP4	fatty acid binding protein 4	3120.03	1.69858	0.540261	3.14399	0.00167	0.0354
91	ENSG00000213065	100422263	LOC100422263	serine palmitoyltransferase long chain base subunit 2 pseudogene	5.42135	-1.51154	0.483757	-3.12458	0.00178	0.0151	100422263	AL009178.1	serine palmitoyltransferase long chain base subunit 2 pseudogene	7.51573	-1.74381	0.52776	-3.30417	0.000953	0.0258
92	ENSG00000152208	2895	GRID2	glutamate ionotropic receptor delta type subunit 2	6.85571	-1.59406	0.569266	-2.80021	0.00511	0.0316	2895	GRID2	glutamate ionotropic receptor delta type subunit 2	4.98324	1.96567	0.614209	3.20032	0.00137	0.0319
93	ENSG00000160182	7031	TFF1	trefoil factor 1	22.8447	-1.66513	0.541308	-3.07613	0.0021	0.0169	7031	TFF1	trefoil factor 1	49.2028	-2.27257	0.584108	-3.89067	0.0001	0.00665
94	ENSG00000105605	59284	CACNG7	calcium voltage-gated channel auxiliary subunit gamma 7	1.47621	-1.72042	0.656672	-2.6199	0.0088	0.0463	59284	CACNG7	calcium voltage-gated channel auxiliary subunit gamma 7	1.62749	2.3387	0.741085	3.15578	0.0016	0.0347
95	ENSG00000206073	6318	SERPINB4	serpin family B member 4	111.57	-1.75527	0.615455	-2.85199	0.00434	0.0282	6318	SERPINB4	serpin family B member 4	184.641	-2.36683	0.683888	-3.46085	0.000538	0.0185
96	ENSG00000153002	1360	CPB1	carboxypeptidase B1	54.8418	-1.77282	0.446811	-3.96772	7.26e-05	0.0015	1360	CPB1	carboxypeptidase B1	183.368	-3.82979	0.540264	-7.08874	1.35e-12	4.74e-09
97	ENSG00000196109	163223	ZNF676	zinc finger protein 676	31.8881	-1.80529	0.430017	-4.19817	2.69e-05	0.000749	163223	ZNF676	zinc finger protein 676	26.6239	-2.14332	0.482053	-4.44623	8.74e-06	0.00151
98	ENSG00000124302	64377	CHST8	carbohydrate sulfotransferase 8	169.296	-2.03783	0.487725	-4.17823	2.94e-05	0.000798	64377	CHST8	carbohydrate sulfotransferase 8	132.383	-2.05529	0.502371	-4.09117	4.29e-05	0.00396
99	ENSG00000135222	1447	CSN2	casein beta	7.01808	-2.43727	0.793281	-3.07239	0.00212	0.017	1447	CSN2	casein beta	6.99495	-3.32676	0.925875	-3.5931	0.000327	0.014
100	ENSG00000205279	613212	CTXN3	cortexin 3	7.61708	-3.21724	0.829682	-3.87768	0.000105	0.00196	613212	CTXN3	cortexin 3	9.51649	-2.72044	0.903009	-3.01264	0.00259	0.045
